# Supplementary material for: Genetic Dissection of End-Use Quality Traits in Adapted Soft White Winter Wheat
Source: Front Plant Sci. 2018 Mar 9;9:271. doi: 10.3389/fpls.2018.00271 (PMC5861628; doi:10.3389/fpls.2018.00271)
Supplement: Supplementary file 4 [file Table4.xlsx]

## Sheet: Sheet1
Association mapping for end-use quality traits in Pacific Northwest adapted soft white wheat
Kendra L. Jernigan1, Jayfred V. Godoy1, Meng Huang1, Yao Zhou1, Craig F. Morris2,3, Kimberly A. Garland-Campbell3, Zhiwu Zhang1, Arron H. Carter1
1Department of Crop and Soil Sciences, Washington State University, Pullman, WA 99164-6420, USA
2Western Wheat Quality Laboratory, Agricultural Research Service, United States Department of Agriculture, Pullman, WA 99164-6394, USA
3Wheat Health, Genetics, and Quality Research Unit, Agricultural Research Service, United States Department of Agriculture, Pullman, WA 99164-6394, USA
Supplementary Table 4. Complete list of the 105 MTAs for end-use quality traits.
Class	Traita	SNP Nameb	SNP IDc	Chromd	Pos (cM)e	Allelesf	P-valueg	R2h
Grain	SKHRD	Tdurum_contig10608_1081	IWB66635	3B	14.1	C/A	6.60814e-09	0.0154388
		wsnp_Ku_c4389_7970859	IWB80508	5A	39.62	C/T	7.68188e-09	0.0621072
		wsnp_Ex_c2171_4072995	IWB77196	5A	148.3	G/T	6.25271e-07	0.0327589
		wsnp_Ku_c99567_87349060	IWB80740	5B	40.55	C/T	1.11493e-06	0.00333113
		BS00087190_51	IWB11485	6B	56.98	C/A	6.19742e-07	0.00845479
	SKSIZE	BS00021719_51	IWB6738	1A	71.4782	G/A	6.41177e-07	0.00780594
		Excalibur_rep_c106124_239	IWB30179	2B	93.47	A/G	5.47775e-07	0.0748282
		BS00021992_51	IWB6845	3B	104.52	G/A	4.59619e-08	0.0320446
		Ra_c1897_2401	IWB51337	4A	134.66	G/A	1.44159e-06	0.0900232
		BS00067328_51	IWB10018	5B	100.64	T/C	2.64536e-06	0.00917315
	SKWT	IAAV9050	IWB35585	1D	164.726	G/C	6.21106e-08	0.00393819
		Tdurum_contig93508_295	IWB73879	2A	139.35	A/G	1.73947e-06	0.192451
		wsnp_Ra_rep_c106727_90434958	IWB81290	2B	20.61	C/T	2.78947e-07	0.00189193
		wsnp_Ex_c25311_34578436	IWB77420	2D	50.83	C/T	7.10763e-10	0.272924
		BS00070455_51	IWB10462	3B	34.2	G/T	2.67336e-06	0.101371
		Tdurum_contig10300_400	IWB66440	4B	62.92	A/C	1.55294e-07	0.0676205
		Kukri_c29969_543	IWB43793	5D	60.61	G/T	2.26745e-06	0.0557603
		BS00074487_51	IWB10743	6A	30.73	G/A	4.29142e-09	0.00045279
		Tdurum_contig15235_951	IWB68374	6B	64.71	G/A	1.87343e-06	0.210214
	TWT	IAAV8933	IWB35564	2A	151.29	G/A	9.80211e-07	0.0246995
		wsnp_Ex_c24711_33964543	IWB77391	2B	108.04	C/A	2.57365e-08	0.0937196
		D_GB5Y7FA02I44NU_340	IWB18115	3B	69.53	C/T	1.45991e-06	0.0886404
		BobWhite_c8266_227	IWB4446	5A	140.59	C/A	2.13853e-09	0.0714673
		Tdurum_contig63161_121	IWB72937	5B	59.68	C/T	8.05776e-10	0.000952492
		RAC875_c16839_188	IWB54370	7B	55.64	G/A	3.67538e-08	0.0222631
		Tdurum_contig51105_510	IWB72150	7B	171.11	C/T	1.68008e-06	0.014286
	WPROT	BobWhite_c8266_227	IWB4446	5A	140.59	C/A	9.65863e-07	0.0637728
		Ra_c27043_437	IWB51648	5D	127.64	G/A	1.97987e-07	0.0211068
Milling	BKFYELD	Tdurum_contig34049_172	IWB70479	1B	55.35	T/G	8.60607e-07	0.0350577
		Kukri_rep_c92967_369	IWB50507	2B	26.01	C/A	2.74841e-06	0.00829348
		RFL_Contig5709_3005	IWB65092	3B	25.09	A/G	1.84318e-07	0.0147967
		TA006348-0950	IWB66086	4A	110.13	C/T	7.52546e-07	0.112164
		CAP11_c896_202	IWB13078	4D	83.8442	C/T	7.03553e-14	0.0141792
		Ex_c5445_981	IWB20904	5A	15.61	T/C	6.16674e-07	0.00446897
		Kukri_c40388_844	IWB45033	5B	40.57	G/A	4.93828e-07	0.0856657
		wsnp_Ex_c4180_7550457	IWB78071	6B	64.82	G/A	3.62709e-12	0.0266996
		RAC875_c16839_188	IWB54370	7B	55.64	G/A	4.38924e-08	0.0504672
	FYELD	BS00064032_51	IWB9175	1B	79.77	A/G	2.36533e-07	0.201693
		Excalibur_c49496_705	IWB27057	1B	122.52	C/T	5.04107e-15	0.227313
		RAC875_c4602_445	IWB58205	2B	152.59	T/C	7.29589e-08	0.00166217
		BS00022211_51	IWB6967	2D	42.37	A/C	1.05029e-06	0.0752765
		RAC875_c6865_349	IWB60199	4B	68.45	G/A	4.93084e-07	0.273888
		wsnp_Ex_c14812_22928900	IWB76667	5A	43.27	T/C	3.72185e-10	0.199705
		Kukri_c31479_147	IWB43978	5B	93.44	T/C	2.97027e-06	5.28792e-05
		BobWhite_c2053_182	IWB1398	6B	0.3748	A/G	4.34468e-07	0.00739512
		RAC875_c7110_2706	IWB60288	6B	64.71	A/G	9.45512e-07	0.0230494
	MSCOR	wsnp_Ra_c12148_19539667	IWB80896	1A	78.2	A/G	2.16817e-10	0.0358556
		wsnp_Ex_c5915_10379277	IWB78525	5B	38.5	A/G	3.10307e-08	0.056185
Flour	FASH	IACX219	IWB35842	1A	73.48	T/G	1.14125e-06	0.0508775
		BobWhite_c2605_632	IWB1966	3B	5.8583	T/C	3.21176e-06	0.0387544
	FPROT	wsnp_Ex_c12117_19381492	IWB76375	1A	70.1018	G/T	2.05623e-06	0.00552604
		BS00094553_51	IWB11883	1A	82.91	A/G	1.83393e-06	0.0392293
		RAC875_c826_839	IWB60705	1B	57.6	C/T	3.25101e-07	0.00869342
		wsnp_Ex_rep_c70117_69067356	IWB79539	5A	81.13	C/T	2.55505e-06	0.00491314
		BobWhite_c8266_227	IWB4446	5A	140.59	C/A	2.06689e-08	0.0674154
		RAC875_c9528_2045	IWB61121	5B	68.36	C/A	2.26682e-07	0.0111273
		Excalibur_rep_c98042_438	IWB31459	6A	140.87	T/C	3.23805e-09	0.0485839
	FSDS	CAP8_c818_370	IWB14950	1B	79.77	G/T	1.34915e-11	0.237689
		BobWhite_c4303_524	IWB3277	1D	3.4	T/C	1.77471e-08	0.478019
		Excalibur_c94962_57	IWB29489	3A	173.15	A/G	2.06357e-06	0.237233
		BS00086717_51	IWB11463	3B	62.67	A/G	8.31569e-09	0.00596379
		BS00022652_51	IWB7194	5B	46.47	G/A	3.09101e-06	0.00809183
		wsnp_Ra_c20970_30293078	IWB81003	5B	107.37	C/A	3.61933e-10	0.041746
		BS00048316_51	IWB8498	5B	152.96	G/A	9.80135e-08	0.00447758
		BS00009782_51	IWB6111	6A	48.09	T/C	2.74367e-11	0.0453369
		RAC875_c36670_72	IWB57207	7B	21.86	C/A	1.46848e-09	0.201589
		BS00064761_51	IWB9362	7D	176.3	C/T	2.3929e-10	0.000812452
	FSRC	Excalibur_c14806_1091	IWB22503	1B	174.1	A/G	1.6142e-08	0.000148341
		Tdurum_contig46389_2038	IWB71680	1D	163.86	C/T	8.89324e-08	7.81672e-05
		CAP11_c3226_221	IWB12842	2B	146.16	G/A	1.13535e-06	0.00308824
		TA006348-0950	IWB66086	4A	110.13	C/T	1.44438e-06	0.0841859
		wsnp_BQ169669B_Ta_2_2	IWB75782	7B	71.66	G/A	4.15363e-09	0.000332876
	FSRL	BS00075532_51	IWB10813	1A	111.552	G/A	6.79116e-09	0.0741659
		BS00082565_51	IWB11262	1B	9.68	G/A	9.99688e-10	0.0265328
		RAC875_c32077_284	IWB56695	1B	78.45	C/T	1.40483e-08	0.297463
		BobWhite_c4303_524	IWB3277	1D	3.4	T/C	7.09634e-07	0.439253
		BS00104279_51	IWB12222	4B	104.79	T/C	3.84632e-07	0.120479
		TA001188-1298	IWB65358	5A	23.19	A/G	2.36889e-06	0.000149863
		RAC875_c36670_72	IWB57207	7B	21.86	C/A	2.88616e-06	0.24242
	FSRS	IAAV5588	IWB35053	1B	85.57	C/A	4.68144e-10	0.0511634
		BS00010392_51	IWB6213	1B	115.88	C/T	4.19715e-09	0.000836682
		RAC875_c60758_585	IWB59549	5B	121.43	G/T	3.77559e-08	0.0632418
		RAC875_c63209_154	IWB59754	6B	66.36	A/G	2.20149e-08	0.000306902
		Ku_c12886_1250	IWB38357	7A	80.64	A/G	2.24058e-06	0.120502
		RAC875_rep_c117259_207	IWB62409	7B	143.23	C/T	2.30055e-10	0.0208993
	FSRW	BS00022504_51	IWB7122	1B	8.36	G/A	1.32756e-11	0.0853449
		BS00064349_51	IWB9256	1B	95.49	T/C	1.40377e-06	0.147444
		Excalibur_c49496_705	IWB27057	1B	122.52	C/T	1.35212e-06	0.084178
		CAP7_c1527_136	IWB13823	2A	143.22	G/A	2.08315e-06	0.00381089
		TA001322-1176	IWB65378	2B	96.14	A/G	1.10003e-09	0.0480642
		RAC875_rep_c77148_311	IWB63098	3A	77.57	C/T	2.0192e-06	0.00302943
		Ra_c58335_189	IWB52306	3B	12.65	G/A	2.24524e-09	0.0306262
		BS00068257_51	IWB10273	5A	26.5058	C/T	3.34161e-08	0.265908
		IAAV8967	IWB35569	6B	56.98	C/A	1.80132e-06	0.0236418
		wsnp_Ra_c8297_14095831	IWB81254	7D	26.2	A/G	3.98843e-07	0.00039155
	FSV	wsnp_Ku_c38543_47157828	IWB80451	5A	138.73	C/T	1.74492e-08	0.203136
		wsnp_be500615A_Ta_1_1	IWB75568	7A	126.8	G/T	1.48771e-06	0.011632
Baking	CODI	BS00022504_51	IWB7122	1B	8.36	G/A	5.86637e-07	0.121051
		TA006348-0950	IWB66086	4A	110.13	C/T	7.47151e-07	0.0833162
		Excalibur_c7044_243	IWB28559	6A	43.1	C/T	3.86964e-07	0.000461898
	MPW2	IAAV5782	IWB35089	1B	43.8584	G/A	1.4082e-09	0.218897
		Ku_c20478_390	IWB38741	1B	75.1	A/C	5.96176e-07	0.0265353
		BS00009594_51	IWB6084	2A	167.87	T/C	1.94528e-07	0.0683638
		Excalibur_c50559_622	IWB27151	6B	21.11	G/A	2.03405e-10	0.000155551
		Excalibur_c17447_635	IWB22966	7A	35.31	A/C	7.74016e-07	0.028612
a SKHRD - kernel hardness, SKSIZE - kernel size, SKWT - kernel weight, TWT - test weight, WPROT - grain protein, BKFYELD - break flour yield, FYELD - total flour yield, MSCOR - milling score, FASH - flour ash, FPROT - flour protein, FSDS - flour SDS sedimentation, FSRC - carbonate solvent retention capacity, FSRL - lactic acid solvent retention capacity, FSRS - sucrose solvent retention capacity,…
b,c,d,e SNP ID, SNP name, chromosome location and position based on wheat 90K consensus map (Wang et al. 2014).
f Alleles for specific SNP markers. Underlined nucleotides represent minor alleles.
g Nominal p-values
h Phenotypic variation explained by the SNP.
