# Supplementary material for: Genetic Dissection of End-Use Quality Traits in Adapted Soft White Winter Wheat
Source: Front Plant Sci. 2018 Mar 9;9:271. doi: 10.3389/fpls.2018.00271 (PMC5861628; doi:10.3389/fpls.2018.00271)
Supplement: Supplementary file 9 [file DataSheet1.xlsx]

## Sheet: Supplementary File 1
Association mapping for end-use quality traits in Pacific Northwest adapted soft white wheat
Kendra L. Jernigan1, Jayfred V. Godoy1, Meng Huang1, Yao Zhou1, Craig F. Morris2,3, Kimberly A. Garland-Campbell3, Zhiwu Zhang1, Arron H. Carter1
1Department of Crop and Soil Sciences, Washington State University, Pullman, WA 99164-6420, USA
2Western Wheat Quality Laboratory, Agricultural Research Service, United States Department of Agriculture, Pullman, WA 99164-6394, USA
3Wheat Health, Genetics, and Quality Research Unit, Agricultural Research Service, United States Department of Agriculture, Pullman, WA 99164-6394, USA
Supplementary File 1. Genetic similarity matrix of the 469 genotypes in the Pacific Northwest soft white winter wheat diversity panel.
Breeding Program	Head Type	Entry ID	Entry Name	WA8152	WA8154	WA8153	5J050304-1	5J050409-2	5J061865-1	5J061865-10	5J061865-11	5J061865-4	5J061865-5	5J061865-6	5J061865-7	5J061865-8	5J061865-9	5J061870-11	5J061870-12	5J061870-7	5J062060-8	5J062064-6	5J062064-7	5J062100-1	5J062100-2	5J062100-3	5J062100-4	5J062100-6	5J062111-2	5J062167-2	5J062174-3	5J062199-1	5J062215-6	5J062217-3	5J062227-1	5J062248-1	5J062268-1	SSD060443	WA8064-55	WA8151	5J030235-4	5J030235-7	5J030465-1	5J030662-13	5J040094-1	5J040150-1	5J050278-4	5J050278-6	5J050348-2
WSU	lax	QAM001	WA8152	0
WSU	lax	QAM002	WA8154	0.31a	0
WSU	lax	QAM003	WA8153	0.382655	0.271092	0
WSU	lax	QAM004	5J050304-1	0.345156	0.1951	0.25318	0
WSU	lax	QAM005	5J050409-2	0.357623	0.351337	0.286211	0.330589	0
WSU	lax	QAM006	5J061865-1	0.341184	0.232344	0.25021	0.209422	0.341825	0
WSU	lax	QAM007	5J061865-10	0.329094	0.213025	0.265524	0.196032	0.335412	0.112145	0
WSU	lax	QAM008	5J061865-11	0.366076	0.232004	0.271429	0.221701	0.359363	0.126986	0.130726	0
WSU	lax	QAM009	5J061865-4	0.34467	0.215123	0.259724	0.193486	0.354349	0.113307	0.116699	0.098855	0
WSU	lax	QAM010	5J061865-5	0.346682	0.234618	0.259742	0.220346	0.352416	0.11592	0.144653	0.130437	0.123788	0
WSU	lax	QAM011	5J061865-6	0.328356	0.22111	0.266505	0.192088	0.335349	0.116362	0.105126	0.129387	0.109229	0.136119	0
WSU	lax	QAM012	5J061865-7	0.35107	0.233484	0.261396	0.206524	0.359435	0.136903	0.116671	0.115329	0.133173	0.155692	0.13049	0
WSU	lax	QAM013	5J061865-8	0.343996	0.227592	0.260972	0.1994	0.344662	0.125399	0.105239	0.118113	0.125222	0.166336	0.106902	0.101433	0
WSU	lax	QAM014	5J061865-9	0.338214	0.199672	0.26763	0.173128	0.336259	0.160703	0.124301	0.112819	0.132804	0.164721	0.118072	0.105161	0.107632	0
WSU	lax	QAM015	5J061870-11	0.308152	0.208533	0.301878	0.21766	0.356014	0.176691	0.187498	0.201672	0.177384	0.17225	0.207485	0.220731	0.198479	0.212491	0
WSU	lax	QAM016	5J061870-12	0.356861	0.249926	0.294246	0.256336	0.345428	0.163329	0.182797	0.202666	0.197914	0.179284	0.197126	0.209954	0.204808	0.213986	0.212926	0
WSU	lax	QAM017	5J061870-7	0.336806	0.26267	0.29088	0.260635	0.348873	0.151976	0.166472	0.179661	0.176863	0.136857	0.165955	0.176014	0.191372	0.202519	0.182705	0.13896	0
WSU	lax	QAM018	5J062060-8	0.369985	0.261318	0.314741	0.27541	0.347144	0.263672	0.259258	0.26107	0.257936	0.243235	0.28155	0.261416	0.25833	0.24606	0.2575	0.253403	0.255128	0
WSU	lax	QAM019	5J062064-6	0.338494	0.209757	0.291676	0.224047	0.34958	0.166323	0.173972	0.196043	0.168209	0.156612	0.192683	0.205629	0.193871	0.197413	0.137505	0.197562	0.172701	0.222003	0
WSU	lax	QAM020	5J062064-7	0.338236	0.210234	0.314467	0.250573	0.381795	0.176984	0.183285	0.198908	0.180446	0.193786	0.216505	0.234537	0.218713	0.235292	0.121663	0.220967	0.205752	0.265577	0.139623	0
WSU	lax	QAM021	5J062100-1	0.336669	0.256557	0.283902	0.265493	0.340009	0.151201	0.168741	0.169179	0.166183	0.142324	0.172922	0.183027	0.186585	0.207223	0.161217	0.192407	0.151311	0.261646	0.152878	0.149941	0
WSU	lax	QAM022	5J062100-2	0.347774	0.270468	0.295025	0.260602	0.353478	0.160849	0.176868	0.179413	0.173808	0.148584	0.181455	0.188689	0.19239	0.209912	0.15374	0.190709	0.160208	0.268179	0.150159	0.151155	0.0632685	0
WSU	lax	QAM023	5J062100-3	0.346855	0.25425	0.321206	0.274957	0.376082	0.181812	0.18671	0.205474	0.187489	0.180947	0.208273	0.208912	0.212589	0.248973	0.123734	0.236439	0.197741	0.28466	0.149729	0.135929	0.12171	0.11961	0
WSU	lax	QAM024	5J062100-4	0.350254	0.268507	0.298962	0.261595	0.355749	0.167586	0.185364	0.187146	0.183182	0.157349	0.190733	0.198989	0.200672	0.215693	0.158477	0.200269	0.165075	0.26854	0.157934	0.143703	0.0472885	0.0514398	0.121779	0
WSU	lax	QAM025	5J062100-6	0.398879	0.314935	0.360779	0.347588	0.418198	0.266224	0.271164	0.282867	0.272755	0.262298	0.290549	0.289523	0.299496	0.310906	0.259271	0.299004	0.262749	0.333412	0.230004	0.235502	0.221341	0.231665	0.230864	0.226959	0
WSU	lax	QAM026	5J062111-2	0.31053	0.208076	0.324241	0.262688	0.329575	0.248949	0.245091	0.261318	0.243458	0.246126	0.265717	0.282329	0.253874	0.25288	0.229103	0.244417	0.249508	0.235513	0.190543	0.22179	0.213998	0.229472	0.244574	0.225572	0.305218	0
WSU	lax	QAM027	5J062167-2	0.256103	0.321241	0.372427	0.311655	0.37705	0.337426	0.340241	0.366502	0.356898	0.348177	0.343235	0.357214	0.343473	0.339166	0.274966	0.358011	0.355563	0.350098	0.299571	0.290987	0.338599	0.326861	0.30357	0.33081	0.381405	0.361652	0
WSU	lax	QAM028	5J062174-3	0.400533	0.306362	0.25192	0.304338	0.367423	0.269918	0.29372	0.281737	0.277762	0.286274	0.291085	0.28961	0.290489	0.298052	0.295771	0.3256	0.305795	0.315246	0.272383	0.276156	0.27092	0.280824	0.281779	0.286296	0.337232	0.306522	0.384501	0
WSU	lax	QAM029	5J062199-1	0.358525	0.220716	0.272718	0.209947	0.33566	0.219107	0.232863	0.244016	0.220946	0.214058	0.226813	0.266316	0.227183	0.220519	0.228126	0.243983	0.255259	0.242858	0.195894	0.219024	0.220017	0.230998	0.259076	0.22838	0.309184	0.211965	0.337581	0.250735	0
WSU	lax	QAM030	5J062215-6	0.311646	0.191464	0.279448	0.199744	0.337901	0.21566	0.228544	0.241733	0.217021	0.220328	0.236014	0.262893	0.22921	0.231254	0.199573	0.246422	0.259882	0.270289	0.196822	0.215075	0.237146	0.244795	0.245625	0.24752	0.324104	0.217334	0.327855	0.296239	0.159807	0
WSU	lax	QAM031	5J062217-3	0.325876	0.221996	0.332742	0.292473	0.33072	0.274885	0.275647	0.280939	0.277106	0.262596	0.281022	0.292243	0.274736	0.266997	0.237835	0.280983	0.271593	0.254596	0.234051	0.238433	0.251567	0.263377	0.256883	0.264419	0.33627	0.214839	0.315082	0.330855	0.239829	0.240232	0
WSU	lax	QAM032	5J062227-1	0.340198	0.2405	0.334413	0.266353	0.375397	0.26418	0.249901	0.277594	0.253635	0.254112	0.2639	0.286478	0.262331	0.260864	0.222046	0.27035	0.269135	0.258606	0.190654	0.238181	0.237784	0.240334	0.227723	0.249829	0.313308	0.233297	0.325812	0.311633	0.251724	0.224108	0.238447	0
WSU	lax	QAM033	5J062248-1	0.326927	0.311228	0.324217	0.309569	0.33337	0.306122	0.307474	0.3249	0.314992	0.282633	0.306259	0.32499	0.313213	0.299785	0.286931	0.281079	0.283896	0.309059	0.274277	0.297586	0.273038	0.279637	0.302088	0.283681	0.361376	0.262926	0.316771	0.36391	0.283732	0.28392	0.275618	0.292288	0
WSU	lax	QAM034	5J062268-1	0.333281	0.320519	0.339256	0.319862	0.154235	0.321602	0.302725	0.3348	0.318188	0.319632	0.310768	0.31749	0.312278	0.303381	0.310309	0.31914	0.317564	0.289166	0.308494	0.332173	0.305023	0.313986	0.336638	0.314347	0.381911	0.269567	0.339659	0.385752	0.304662	0.314084	0.256894	0.340077	0.304981	0
WSU	lax	QAM035	SSD060443	0.318827	0.300131	0.34592	0.297177	0.23269	0.279702	0.27715	0.307387	0.291873	0.283362	0.293336	0.302552	0.289724	0.292318	0.285391	0.279842	0.286916	0.219033	0.28745	0.311655	0.274721	0.284209	0.318943	0.284791	0.369606	0.269558	0.323145	0.381357	0.288763	0.295141	0.26369	0.306301	0.289501	0.128464	0
WSU	lax	QAM036	WA8064-55	0.334134	0.32413	0.343655	0.324327	0.151806	0.326264	0.30719	0.338083	0.321142	0.325739	0.314248	0.321101	0.316021	0.306861	0.314445	0.323014	0.32216	0.293237	0.311711	0.336704	0.308963	0.317728	0.339987	0.317982	0.385325	0.273835	0.343861	0.390676	0.309783	0.319009	0.259718	0.34336	0.305375	0.00958634	0.13411	0
WSU	lax	QAM037	WA8151	0.336364	0.276303	0.336299	0.301188	0.245393	0.277363	0.273963	0.300516	0.288936	0.273506	0.292046	0.292495	0.2848	0.285776	0.284872	0.277986	0.277419	0.200098	0.271615	0.293778	0.269242	0.283607	0.30109	0.280118	0.362558	0.238043	0.346599	0.353285	0.268385	0.296938	0.256139	0.286827	0.293762	0.149105	0.133869	0.151863	0
WSU	club	QAM038	5J030235-4	0.460783	0.424474	0.43443	0.447012	0.464117	0.442891	0.442548	0.430678	0.437984	0.435185	0.443631	0.425772	0.434158	0.424819	0.438838	0.436179	0.446977	0.422907	0.434307	0.441315	0.431738	0.4407	0.443237	0.44176	0.482948	0.441521	0.450878	0.459599	0.419218	0.422808	0.43634	0.4604	0.412375	0.419271	0.432197	0.419731	0.445592	0
WSU	club	QAM039	5J030235-7	0.428238	0.415314	0.406761	0.393957	0.410948	0.409372	0.394279	0.390963	0.397923	0.4016	0.39812	0.387722	0.385645	0.367072	0.410398	0.393992	0.408682	0.347669	0.382206	0.427971	0.394596	0.399744	0.416964	0.406408	0.459004	0.39293	0.374393	0.426504	0.391339	0.410998	0.403543	0.42159	0.38988	0.350558	0.35742	0.354695	0.376712	0.268864	0
WSU	club	QAM040	5J030465-1	0.455408	0.419785	0.427986	0.440963	0.460348	0.43736	0.436104	0.425828	0.433583	0.4303	0.438542	0.419829	0.429422	0.419993	0.43329	0.426977	0.439812	0.417949	0.426879	0.435069	0.425139	0.43397	0.437492	0.43562	0.478993	0.438993	0.44638	0.451401	0.413401	0.418555	0.431204	0.455782	0.411523	0.413132	0.426172	0.415627	0.442383	0.032447	0.26378	0
WSU	lax	QAM041	5J030662-13	0.363504	0.281672	0.308164	0.257235	0.351828	0.250845	0.249547	0.283635	0.259651	0.251175	0.256636	0.264139	0.24422	0.247356	0.249054	0.188687	0.205688	0.29353	0.231823	0.280786	0.257053	0.252818	0.26817	0.256642	0.345819	0.252378	0.351204	0.348184	0.261948	0.247667	0.286288	0.268851	0.268614	0.325476	0.320197	0.329834	0.300944	0.47316	0.42943	0.464478	0
WSU	lax	QAM042	5J040094-1	0.284521	0.356006	0.397496	0.361026	0.300818	0.37302	0.357809	0.382876	0.381598	0.368085	0.358067	0.372298	0.369206	0.355933	0.346977	0.379899	0.363928	0.367929	0.373714	0.368842	0.363449	0.374924	0.371462	0.374815	0.421645	0.358818	0.251092	0.435317	0.364055	0.351928	0.299258	0.364347	0.331897	0.209915	0.232213	0.214314	0.27996	0.461092	0.383998	0.457424	0.389844	0
WSU	lax	QAM043	5J040150-1	0.392252	0.306787	0.306465	0.276297	0.355975	0.258035	0.280959	0.289683	0.274885	0.266875	0.273727	0.30522	0.28443	0.263123	0.293401	0.260079	0.291357	0.302068	0.280926	0.317958	0.28617	0.285719	0.323802	0.294222	0.373014	0.308035	0.372653	0.361033	0.261293	0.281048	0.320809	0.312952	0.329571	0.333585	0.297571	0.338707	0.315299	0.434668	0.39638	0.429383	0.315463	0.385898	0
WSU	lax	QAM044	5J050278-4	0.331482	0.15685	0.270149	0.18337	0.321265	0.204546	0.201337	0.217708	0.197282	0.208617	0.209781	0.231044	0.212455	0.196043	0.197209	0.237647	0.236143	0.237984	0.168744	0.219468	0.228085	0.231407	0.241602	0.235833	0.28743	0.199212	0.327868	0.280337	0.192178	0.19569	0.225697	0.212116	0.290611	0.287623	0.283519	0.289527	0.264968	0.416481	0.378849	0.411589	0.253786	0.363968	0.272226	0
WSU	lax	QAM045	5J050278-6	0.378823	0.190359	0.281919	0.21411	0.389741	0.24952	0.235714	0.218697	0.220995	0.242939	0.232282	0.225007	0.210741	0.198798	0.24674	0.301138	0.298119	0.278476	0.209446	0.245301	0.254162	0.261774	0.263367	0.265573	0.321126	0.247507	0.350542	0.258391	0.212	0.229426	0.272954	0.249856	0.333885	0.365069	0.35474	0.369206	0.326502	0.436642	0.412703	0.433392	0.291663	0.413334	0.326697	0.194305	0
WSU	lax	QAM046	5J050348-2	0.369072	0.249459	0.154938	0.241118	0.29898	0.233129	0.256441	0.258236	0.252416	0.232968	0.257818	0.256213	0.263536	0.250197	0.287859	0.2848	0.284193	0.296329	0.275671	0.316964	0.271812	0.285143	0.310011	0.289886	0.367879	0.306062	0.373445	0.277919	0.266342	0.264165	0.306152	0.315615	0.341477	0.345568	0.336809	0.350098	0.320444	0.428816	0.401236	0.421339	0.297119	0.395305	0.286573	0.253887	0.273967	0
WSU	lax	QAM047	5J050348-3	0.371215	0.242563	0.178844	0.228912	0.290492	0.21244	0.236104	0.238172	0.233672	0.245855	0.231409	0.248142	0.234102	0.239691	0.281944	0.278562	0.273244	0.287925	0.275235	0.299893	0.261556	0.276756	0.300729	0.278825	0.353344	0.29093	0.369015	0.266056	0.251501	0.249146	0.296577	0.304819	0.335436	0.330401	0.325163	0.335194	0.316406	0.424876	0.386677	0.418713	0.300227	0.376023	0.274819	0.24719	0.266373	0.136855
WSU	lax	QAM048	5J050390-1	0.314309	0.240405	0.289794	0.240125	0.329669	0.220125	0.215824	0.251313	0.235424	0.214544	0.230589	0.242909	0.232075	0.212344	0.233848	0.143401	0.174721	0.233519	0.200869	0.263854	0.228496	0.229669	0.263657	0.238442	0.317216	0.200854	0.342449	0.335681	0.228159	0.234274	0.244309	0.240236	0.208428	0.293861	0.268352	0.298523	0.266209	0.420904	0.378693	0.413821	0.152245	0.360924	0.247144	0.216284	0.284239	0.263311
WSU	lax	QAM049	5J050390-4	0.308128	0.217964	0.268106	0.205901	0.322372	0.177879	0.187754	0.219048	0.196281	0.192079	0.204883	0.222521	0.205515	0.200427	0.214469	0.146347	0.200755	0.23782	0.183066	0.222396	0.205596	0.208494	0.242112	0.215296	0.302278	0.209369	0.324425	0.308156	0.207354	0.195789	0.26241	0.219795	0.239041	0.314183	0.274688	0.317597	0.274313	0.423826	0.390534	0.417269	0.189136	0.373038	0.23457	0.198941	0.252409	0.238179
WSU	lax	QAM050	6J020187-2	0.380085	0.317958	0.352992	0.315487	0.351525	0.322742	0.318597	0.315191	0.315371	0.312482	0.301337	0.31789	0.29569	0.2864	0.321298	0.290626	0.316353	0.315395	0.297697	0.348523	0.32225	0.327625	0.350941	0.336702	0.393928	0.318507	0.38016	0.3686	0.334077	0.313254	0.335729	0.316136	0.31325	0.32193	0.329079	0.32285	0.328601	0.408617	0.370549	0.402125	0.302241	0.402753	0.330893	0.271733	0.319301	0.356653
WSU	lax	QAM051	6J020210-1	0.318783	0.297997	0.341011	0.311547	0.377885	0.307796	0.304684	0.294629	0.31478	0.30255	0.294425	0.295625	0.282887	0.270838	0.311646	0.299466	0.293318	0.254104	0.28919	0.342136	0.324614	0.328365	0.343992	0.338116	0.37947	0.3152	0.297763	0.368097	0.296454	0.318155	0.293819	0.305388	0.313762	0.332108	0.316907	0.334931	0.299227	0.420873	0.356517	0.422858	0.315879	0.274574	0.330457	0.278216	0.306848	0.337415
WSU	lax	QAM052	6J020219-1	0.375172	0.310825	0.310779	0.299663	0.338113	0.305456	0.298571	0.322385	0.317406	0.313843	0.296461	0.309175	0.297422	0.287163	0.34025	0.319796	0.304892	0.327052	0.303462	0.364001	0.340755	0.343778	0.358634	0.352269	0.412013	0.309422	0.381508	0.349139	0.307951	0.310998	0.321516	0.333357	0.345697	0.338083	0.352364	0.342769	0.341333	0.434307	0.390963	0.431976	0.29248	0.401994	0.331072	0.28209	0.340555	0.311784
WSU	lax	QAM053	6J020219-3	0.404662	0.31204	0.344327	0.333845	0.367842	0.319074	0.315299	0.313493	0.326494	0.325301	0.311917	0.309864	0.289462	0.290676	0.340151	0.316242	0.312263	0.325504	0.302337	0.350854	0.347085	0.355671	0.350024	0.360617	0.39938	0.305121	0.383099	0.36878	0.315189	0.342416	0.314058	0.337832	0.356761	0.356697	0.365159	0.360768	0.350803	0.443425	0.425772	0.439943	0.309752	0.400744	0.334274	0.297857	0.321433	0.339245
WSU	lax	QAM054	6J020288-1	0.395855	0.353217	0.332386	0.327807	0.368024	0.300919	0.316776	0.332287	0.318779	0.32211	0.319107	0.343533	0.331015	0.349934	0.365857	0.327676	0.340873	0.372226	0.358002	0.362532	0.338116	0.352331	0.363033	0.357181	0.418113	0.328989	0.439002	0.333338	0.320026	0.324524	0.39176	0.396084	0.39139	0.376362	0.376001	0.381418	0.368122	0.436146	0.422718	0.432961	0.358831	0.446905	0.352364	0.337196	0.383436	0.329111
USDA-ARS	lax	QAM055	ARS010780-1L	0.425101	0.362359	0.377634	0.373342	0.407107	0.364051	0.363845	0.347093	0.350639	0.360506	0.368188	0.345953	0.352429	0.337426	0.362828	0.343467	0.369796	0.374228	0.369459	0.379595	0.376124	0.372677	0.382902	0.384701	0.437964	0.372495	0.443112	0.429026	0.360309	0.337754	0.370764	0.393456	0.382272	0.383158	0.388641	0.387689	0.403265	0.271002	0.314675	0.265412	0.39056	0.441333	0.367039	0.360431	0.383434	0.363162
USDA-ARS	club	QAM056	ARS010780-3C	0.420256	0.352847	0.393622	0.3629	0.412213	0.348792	0.349081	0.332197	0.337737	0.346905	0.352224	0.341258	0.337253	0.322226	0.351657	0.341858	0.36309	0.370543	0.366603	0.368048	0.375393	0.373062	0.380171	0.386686	0.439041	0.361079	0.44336	0.431464	0.351609	0.32527	0.363944	0.388886	0.38283	0.382075	0.391431	0.385424	0.399556	0.29949	0.340775	0.297093	0.386194	0.440996	0.346651	0.35	0.366084	0.364174
WSU	lax	QAM057	F/E-39	0.340832	0.321175	0.345756	0.32065	0.151239	0.322193	0.3022	0.33283	0.317269	0.320552	0.310703	0.316899	0.313001	0.304235	0.31195	0.320584	0.320895	0.296914	0.306656	0.331779	0.304169	0.313132	0.334603	0.313099	0.381344	0.276724	0.341037	0.390551	0.312344	0.320913	0.26241	0.34019	0.309709	0.0102429	0.134504	0.0108339	0.154555	0.424261	0.355614	0.418253	0.330598	0.214905	0.334898	0.286967	0.365463	0.352594
WSU	lax	QAM058	F/E-4	0.28965	0.34478	0.376494	0.349705	0.264099	0.34963	0.337163	0.368122	0.351379	0.340085	0.336695	0.351427	0.343327	0.337557	0.341989	0.344123	0.344189	0.314018	0.338928	0.365454	0.341628	0.354399	0.373178	0.351674	0.410727	0.323966	0.263861	0.41914	0.334397	0.351609	0.270781	0.370361	0.311908	0.145207	0.19125	0.147439	0.216505	0.428234	0.344944	0.42262	0.359264	0.183845	0.366579	0.33585	0.390864	0.372915
WSU	club	QAM059	J010038-4	0.417227	0.363828	0.384559	0.388492	0.401967	0.391534	0.382637	0.394583	0.376235	0.390155	0.384585	0.40288	0.397717	0.384224	0.381081	0.390199	0.404907	0.392727	0.399759	0.387063	0.391184	0.39413	0.406402	0.401534	0.455854	0.374005	0.43081	0.431676	0.359396	0.368286	0.378094	0.40199	0.376023	0.381541	0.373694	0.382591	0.390976	0.218508	0.30186	0.21975	0.432663	0.429433	0.372292	0.361195	0.402906	0.36123
WSU	club	QAM060	J010039-1	0.460803	0.41133	0.436448	0.443576	0.441693	0.446008	0.443629	0.447918	0.430584	0.437275	0.445082	0.446349	0.460954	0.443933	0.440343	0.429811	0.447695	0.441775	0.440306	0.444587	0.43954	0.443088	0.45425	0.451549	0.495974	0.441552	0.450521	0.46368	0.412981	0.414404	0.43529	0.448735	0.416721	0.414412	0.419597	0.414347	0.437207	0.207574	0.330036	0.209599	0.471276	0.464713	0.428019	0.41641	0.438199	0.411085
WSU	club	QAM061	J010049-1	0.447667	0.387975	0.395885	0.404898	0.413066	0.400197	0.402749	0.384815	0.390223	0.395804	0.403856	0.385167	0.389829	0.376049	0.391423	0.37981	0.407185	0.371569	0.389805	0.399869	0.415189	0.414924	0.40613	0.427426	0.457027	0.4022	0.444894	0.423889	0.386498	0.381786	0.386973	0.415534	0.407238	0.388444	0.391563	0.393106	0.402158	0.271908	0.283832	0.259996	0.424988	0.455292	0.384077	0.365478	0.392475	0.387811
WSU	club	QAM062	J010049-2	0.435185	0.395461	0.386579	0.399639	0.405647	0.391291	0.390184	0.377371	0.384618	0.386498	0.389757	0.377676	0.379628	0.366176	0.386176	0.375673	0.40214	0.386408	0.393285	0.406483	0.403996	0.403611	0.408166	0.414174	0.462775	0.400558	0.44675	0.436448	0.382141	0.360094	0.384872	0.421926	0.397012	0.383454	0.394375	0.38805	0.415279	0.250442	0.28411	0.245091	0.415568	0.444808	0.381123	0.366242	0.40311	0.372431
WSU	lax	QAM063	J01C0009-11	0.341886	0.22279	0.294582	0.241416	0.347369	0.226673	0.227387	0.257623	0.240045	0.234064	0.235227	0.255128	0.23814	0.221322	0.241059	0.152265	0.177988	0.24304	0.214228	0.270212	0.241635	0.245655	0.272324	0.253675	0.332648	0.217555	0.365609	0.326286	0.229676	0.232556	0.237003	0.241787	0.282434	0.32459	0.287161	0.328135	0.286618	0.454349	0.390853	0.445763	0.167968	0.379984	0.266401	0.209748	0.27108	0.267323
WSU	club	QAM064	J950048-001	0.415208	0.366242	0.379947	0.363222	0.386594	0.363559	0.352125	0.353824	0.361965	0.355942	0.356993	0.355268	0.352421	0.335161	0.389238	0.343942	0.376354	0.318319	0.343139	0.378733	0.361884	0.359619	0.381753	0.370814	0.421523	0.349081	0.419203	0.38912	0.327446	0.365191	0.346765	0.37437	0.367454	0.352265	0.361687	0.35174	0.349612	0.326596	0.324594	0.319221	0.370263	0.409634	0.352364	0.323784	0.353782	0.359214
WSU	lax	QAM065	J950052-001	0.24188	0.330646	0.338984	0.324539	0.313738	0.296028	0.306172	0.316454	0.311858	0.297783	0.304677	0.326583	0.31264	0.308733	0.306754	0.33218	0.31552	0.338253	0.311703	0.332009	0.308518	0.322029	0.334594	0.323119	0.375193	0.352528	0.251236	0.379446	0.317349	0.326748	0.338083	0.352814	0.347759	0.292942	0.280613	0.296881	0.304561	0.46652	0.36629	0.46047	0.36121	0.266739	0.331015	0.317621	0.372666	0.335496
WSU	lax	QAM066	J950056-004	0.371057	0.261547	0.351131	0.292939	0.380348	0.285152	0.289197	0.267384	0.281482	0.302887	0.296255	0.287886	0.279284	0.281252	0.280873	0.275563	0.289107	0.304856	0.303937	0.285159	0.30545	0.311046	0.31267	0.314428	0.373863	0.322504	0.377625	0.361159	0.310867	0.293303	0.310512	0.324812	0.354266	0.350854	0.338805	0.352955	0.345485	0.38814	0.409446	0.381517	0.345806	0.390256	0.333749	0.254386	0.32261	0.336653
WSU	lax	QAM067	J950060-001	0.378789	0.272354	0.358281	0.298725	0.388701	0.283416	0.291014	0.284337	0.287578	0.279831	0.299295	0.306751	0.283626	0.27613	0.267104	0.29103	0.288782	0.282963	0.27173	0.271514	0.281468	0.28521	0.294657	0.28797	0.358282	0.2898	0.376123	0.305192	0.25488	0.25077	0.265361	0.27499	0.337233	0.357157	0.331709	0.36241	0.321455	0.454589	0.420048	0.447483	0.317046	0.39259	0.334957	0.25724	0.296377	0.323661
WSU	lax	QAM068	J950077-003	0.331483	0.22494	0.287377	0.234747	0.341418	0.200541	0.201613	0.229426	0.212885	0.200451	0.211626	0.243727	0.220477	0.206154	0.22926	0.186793	0.201451	0.232685	0.196936	0.228082	0.215664	0.220203	0.258334	0.226682	0.309128	0.207295	0.361521	0.299407	0.198553	0.213162	0.226317	0.23973	0.287631	0.307321	0.263845	0.311852	0.26369	0.438925	0.391103	0.432834	0.237634	0.361672	0.259245	0.204579	0.260474	0.260149
WSU	lax	QAM069	J950077-004	0.370781	0.267078	0.320711	0.277507	0.375929	0.255209	0.261492	0.276395	0.265865	0.245631	0.263333	0.286505	0.271875	0.258614	0.264814	0.26518	0.25479	0.26784	0.250459	0.287734	0.271083	0.277001	0.294187	0.285051	0.351	0.247601	0.381538	0.344693	0.248339	0.26392	0.215686	0.277683	0.3094	0.328693	0.30731	0.332	0.295222	0.433044	0.407253	0.429131	0.282943	0.378557	0.304414	0.229324	0.280245	0.289796
WSU	lax	QAM070	J950081-001	0.33478	0.255253	0.284347	0.25773	0.354259	0.102585	0.127647	0.125369	0.131398	0.0880739	0.140274	0.139748	0.163721	0.176025	0.164246	0.144957	0.102618	0.254093	0.151197	0.159052	0.10975	0.112081	0.156467	0.124458	0.234767	0.248144	0.354301	0.294731	0.242613	0.241817	0.275082	0.271273	0.292287	0.313526	0.270271	0.317794	0.267096	0.438969	0.4081	0.43255	0.26831	0.365493	0.276067	0.235841	0.284027	0.271773
WSU	lax	QAM071	J950086-002	0.445481	0.412451	0.406548	0.398388	0.449064	0.404725	0.402411	0.410879	0.393926	0.393304	0.39845	0.412293	0.422403	0.412079	0.381348	0.423613	0.39855	0.410733	0.399268	0.379312	0.382632	0.366401	0.372742	0.372757	0.433491	0.415429	0.40713	0.408646	0.407697	0.427671	0.419395	0.407432	0.411139	0.403504	0.390083	0.40856	0.405832	0.441245	0.410229	0.43778	0.429144	0.429679	0.414224	0.389577	0.421086	0.41627
WSU	lax	QAM072	J950087-001	0.344326	0.255044	0.292124	0.268161	0.330842	0.229336	0.252107	0.258448	0.259715	0.262495	0.245852	0.277907	0.264626	0.262641	0.285031	0.236092	0.264707	0.288531	0.269152	0.277031	0.269242	0.272267	0.306171	0.278494	0.343321	0.249783	0.368017	0.30442	0.249257	0.249623	0.28248	0.295225	0.326543	0.30023	0.273576	0.305638	0.290015	0.452667	0.406122	0.445578	0.299257	0.348215	0.289275	0.231273	0.30491	0.285915
WSU	club	QAM073	J950114-001	0.378983	0.300118	0.336932	0.325117	0.360292	0.295955	0.301486	0.325173	0.312453	0.290021	0.312466	0.330015	0.306843	0.307942	0.30812	0.280783	0.309012	0.30098	0.307176	0.321926	0.295068	0.29987	0.322642	0.30687	0.39774	0.287739	0.375314	0.357146	0.298061	0.291289	0.30632	0.308095	0.311197	0.320814	0.308157	0.325739	0.287382	0.42295	0.388716	0.42198	0.297331	0.361868	0.330936	0.305162	0.348371	0.317463
WSU	club	QAM074	J950114-002	0.35603	0.256949	0.306384	0.28726	0.323208	0.265642	0.271639	0.292891	0.280989	0.256629	0.276214	0.299547	0.279455	0.278586	0.283913	0.246354	0.27759	0.240011	0.268109	0.28223	0.264171	0.26757	0.292922	0.273716	0.359433	0.244204	0.351103	0.313904	0.252755	0.263789	0.268159	0.285893	0.282217	0.270453	0.265848	0.275246	0.226417	0.413392	0.359882	0.407617	0.265272	0.340144	0.295962	0.243208	0.307887	0.287597
WSU	lax	QAM075	J950274-001	0.344581	0.382854	0.409411	0.394942	0.374309	0.401075	0.397676	0.40058	0.403659	0.386785	0.391841	0.403445	0.407426	0.39441	0.387352	0.403101	0.399282	0.397028	0.395822	0.397487	0.388072	0.393292	0.395375	0.396583	0.448886	0.347989	0.369058	0.423665	0.392444	0.392375	0.357493	0.399922	0.359343	0.330204	0.337244	0.331779	0.353583	0.43694	0.402066	0.431672	0.427811	0.347312	0.374646	0.388107	0.425819	0.405887
WSU	lax	QAM076	J950276-001	0.312068	0.338098	0.346839	0.307901	0.358689	0.310775	0.306056	0.329124	0.325745	0.296437	0.295995	0.316266	0.314075	0.290602	0.314195	0.316233	0.299503	0.304859	0.312852	0.347078	0.312801	0.322403	0.335314	0.325152	0.392698	0.332911	0.311186	0.379289	0.315115	0.324865	0.310676	0.335897	0.330155	0.302167	0.293975	0.306303	0.294417	0.446049	0.372208	0.4468	0.333762	0.28019	0.330477	0.301698	0.367912	0.343073
WSU	club	QAM077	J950285-001	0.370597	0.386958	0.410291	0.403152	0.381845	0.390972	0.391333	0.404355	0.404719	0.396165	0.39524	0.412902	0.409619	0.39267	0.373859	0.403677	0.394443	0.393819	0.376354	0.394344	0.39304	0.397102	0.389748	0.402125	0.450278	0.37065	0.360768	0.441871	0.384108	0.374196	0.357303	0.396942	0.34093	0.345207	0.343228	0.343697	0.36021	0.348326	0.301449	0.341423	0.418245	0.358107	0.388838	0.380368	0.421199	0.400087
WSU	club	QAM078	J950285-002	0.368984	0.380186	0.410396	0.399538	0.383132	0.385251	0.388805	0.403839	0.404651	0.392193	0.396264	0.413025	0.406292	0.39139	0.365487	0.401806	0.388507	0.393458	0.370543	0.386045	0.387934	0.393154	0.385537	0.39743	0.44427	0.370355	0.35984	0.438551	0.37989	0.37088	0.354883	0.392661	0.340438	0.348194	0.341948	0.346905	0.359521	0.355701	0.308895	0.347741	0.415502	0.360146	0.388148	0.376975	0.41413	0.398945
WSU	lax	QAM079	J950289-001	0.297455	0.271865	0.338253	0.288442	0.349783	0.228544	0.235364	0.256003	0.259405	0.225012	0.237886	0.265756	0.252116	0.253134	0.231385	0.276485	0.23139	0.30847	0.259906	0.271862	0.258124	0.260497	0.259429	0.27165	0.343705	0.3087	0.312333	0.355933	0.287286	0.281613	0.273585	0.312724	0.319284	0.309061	0.304283	0.31346	0.308485	0.46016	0.402322	0.457387	0.319032	0.314834	0.331156	0.263132	0.325675	0.32719
WSU	lax	QAM080	J950297-003	0.370122	0.315977	0.333926	0.30121	0.341963	0.302191	0.324482	0.331409	0.310225	0.3016	0.317859	0.358599	0.326222	0.325509	0.322348	0.329497	0.335018	0.334741	0.324671	0.349293	0.331944	0.342022	0.366872	0.346389	0.405513	0.307262	0.414195	0.334324	0.269827	0.261121	0.350402	0.355915	0.378761	0.342375	0.333478	0.346905	0.337316	0.449792	0.4239	0.445121	0.336782	0.402007	0.326165	0.287087	0.348058	0.321215
WSU	lax	QAM081	J950297-004	0.404961	0.323326	0.357809	0.318887	0.376302	0.339982	0.3437	0.36103	0.347804	0.338796	0.338181	0.373405	0.356136	0.346581	0.347964	0.333801	0.344249	0.360313	0.340395	0.377187	0.357417	0.365585	0.380855	0.369139	0.415689	0.330639	0.425731	0.362693	0.299734	0.303483	0.357372	0.373226	0.37544	0.3619	0.356198	0.367284	0.371724	0.455673	0.436944	0.45216	0.365074	0.422239	0.339728	0.305473	0.352609	0.358346
WSU	lax	QAM082	J950297-005	0.389674	0.286038	0.309085	0.266454	0.353283	0.261687	0.288903	0.296422	0.280401	0.267908	0.283839	0.318352	0.300869	0.282821	0.286645	0.252003	0.290832	0.29743	0.276402	0.314633	0.300263	0.304038	0.337196	0.307402	0.378936	0.283322	0.403471	0.340295	0.214675	0.223751	0.32097	0.331586	0.323489	0.322292	0.308995	0.327347	0.316176	0.433158	0.406014	0.430893	0.310032	0.386728	0.267236	0.261129	0.314557	0.298595
WSU	lax	QAM083	J950298-006	0.340892	0.245342	0.301943	0.222326	0.364895	0.242068	0.250978	0.271437	0.237634	0.242076	0.264679	0.292167	0.260788	0.258039	0.211317	0.27536	0.277612	0.293922	0.224526	0.234756	0.24836	0.253789	0.248416	0.251883	0.339526	0.236264	0.339133	0.300351	0.204847	0.160577	0.264499	0.231291	0.29543	0.340676	0.319359	0.346389	0.324653	0.448864	0.428525	0.443985	0.251475	0.376042	0.311337	0.217723	0.249176	0.296848
WSU	lax	QAM084	J950315-001	0.393501	0.422269	0.453801	0.446557	0.454016	0.437213	0.435629	0.441033	0.444101	0.435058	0.443694	0.436896	0.439362	0.425951	0.442328	0.434296	0.448008	0.435535	0.439045	0.464115	0.445489	0.453024	0.453438	0.458855	0.497591	0.442302	0.406385	0.460774	0.43079	0.4029	0.424425	0.445369	0.424611	0.426748	0.412753	0.429923	0.426843	0.377007	0.387051	0.378222	0.453371	0.3757	0.435054	0.451184	0.448637	0.430345
WSU	lax	QAM085	J950346-01	0.376678	0.41249	0.439331	0.435867	0.436109	0.422545	0.424394	0.447286	0.4324	0.409174	0.425743	0.445615	0.438566	0.430628	0.415567	0.41773	0.422663	0.408056	0.418058	0.43105	0.424685	0.42877	0.430192	0.434777	0.471977	0.438832	0.361614	0.477915	0.426395	0.421234	0.384412	0.412851	0.399456	0.400098	0.37994	0.398284	0.386779	0.489517	0.442067	0.492634	0.448965	0.328935	0.408251	0.417594	0.466537	0.438199
WSU	lax	QAM086	J950370-02	0.444978	0.411026	0.409815	0.410857	0.430156	0.398325	0.406883	0.424703	0.408467	0.407677	0.401297	0.42481	0.41625	0.416091	0.417115	0.407699	0.414315	0.430284	0.418853	0.444215	0.43056	0.432354	0.445254	0.440529	0.478847	0.420833	0.475661	0.389828	0.423521	0.425937	0.449014	0.432801	0.466624	0.429308	0.429461	0.429726	0.432969	0.495619	0.486742	0.493573	0.428575	0.468487	0.408056	0.386795	0.428774	0.415003
WSU	lax	QAM087	J950409-10-2	0.369893	0.259028	0.313337	0.257161	0.36142	0.230923	0.242727	0.268129	0.249875	0.240689	0.24917	0.278717	0.256524	0.246905	0.268302	0.227207	0.238616	0.273405	0.250203	0.296356	0.263154	0.265903	0.301131	0.27527	0.351718	0.25118	0.393795	0.352415	0.250024	0.261547	0.271606	0.286188	0.30961	0.338772	0.304161	0.342252	0.301797	0.463894	0.42151	0.463902	0.258121	0.395861	0.269492	0.242906	0.298579	0.269448
WSU	lax	QAM088	J950409-10-3	0.432807	0.328124	0.393046	0.376605	0.425471	0.352409	0.366553	0.371475	0.360659	0.345235	0.376489	0.379413	0.372388	0.36506	0.359196	0.346509	0.354425	0.357257	0.336108	0.361136	0.354764	0.350906	0.359369	0.364852	0.415092	0.33761	0.418273	0.405556	0.339732	0.341871	0.328379	0.343096	0.365248	0.4016	0.374152	0.403635	0.37574	0.464942	0.465476	0.46239	0.355208	0.416603	0.349542	0.341884	0.372322	0.36672
WSU	lax	QAM089	J950409-10-4	0.383714	0.403204	0.426015	0.401317	0.440227	0.390404	0.400047	0.416675	0.397705	0.379003	0.406001	0.412974	0.407152	0.403609	0.398104	0.397879	0.387484	0.381199	0.395263	0.426152	0.403276	0.4068	0.423878	0.411597	0.456627	0.399496	0.384287	0.452383	0.406156	0.403747	0.368603	0.39294	0.39519	0.406172	0.369728	0.409324	0.372917	0.520481	0.465031	0.523939	0.418465	0.362837	0.385434	0.389601	0.441698	0.404584
WSU	lax	QAM090	J950409-10-5	0.39418	0.304793	0.330819	0.310243	0.364535	0.290996	0.311515	0.316299	0.303274	0.278496	0.317719	0.325246	0.317546	0.312762	0.322226	0.304465	0.299343	0.287647	0.304456	0.346651	0.319024	0.320519	0.349737	0.326903	0.395638	0.287262	0.411744	0.387564	0.312007	0.303677	0.312959	0.343882	0.339987	0.328792	0.293368	0.332272	0.293942	0.442572	0.417128	0.443202	0.323342	0.404594	0.269492	0.281353	0.353624	0.314872
WSU	lax	QAM091	J950411-02	0.351296	0.24153	0.32156	0.28671	0.35063	0.250689	0.259545	0.281138	0.26529	0.275557	0.264042	0.304686	0.274948	0.274425	0.26717	0.251403	0.27285	0.261852	0.256056	0.254695	0.279702	0.285561	0.292055	0.290256	0.354998	0.25545	0.369343	0.33112	0.253644	0.249039	0.261145	0.275528	0.32422	0.338017	0.304563	0.341366	0.305507	0.372086	0.371098	0.364609	0.292904	0.385866	0.307185	0.250854	0.304688	0.305743
WSU	lax	QAM092	J950411-03	0.387334	0.365421	0.369952	0.361983	0.381254	0.350854	0.358437	0.38397	0.363132	0.364798	0.350394	0.384561	0.371757	0.373539	0.373638	0.36717	0.371265	0.392088	0.37211	0.403578	0.392121	0.395305	0.402528	0.400878	0.434257	0.378989	0.429801	0.375369	0.380598	0.380433	0.411318	0.413016	0.422808	0.370355	0.36868	0.374491	0.384528	0.443073	0.441005	0.441989	0.396971	0.426238	0.366316	0.343926	0.39872	0.375279
WSU	lax	QAM093	J950411-05	0.425728	0.323596	0.339199	0.321913	0.3694	0.278043	0.28327	0.276682	0.299006	0.284126	0.29789	0.286376	0.272701	0.266275	0.319886	0.260897	0.284821	0.291265	0.290871	0.337704	0.297266	0.297824	0.340748	0.307903	0.380166	0.30151	0.422316	0.380212	0.296052	0.301009	0.309545	0.340803	0.355644	0.344813	0.334782	0.349499	0.337492	0.346082	0.333305	0.340659	0.304493	0.422364	0.286474	0.301057	0.327032	0.305185
WSU	lax	QAM095	J950412-01	0.389599	0.305704	0.365206	0.33534	0.387102	0.3113	0.312359	0.301009	0.3206	0.316815	0.32436	0.311503	0.307706	0.277971	0.326025	0.2848	0.32745	0.305874	0.320821	0.340788	0.332285	0.32898	0.346141	0.34137	0.411967	0.326178	0.402716	0.389905	0.321626	0.306557	0.325868	0.337457	0.358095	0.37065	0.345369	0.37019	0.357111	0.333305	0.35404	0.328402	0.341605	0.398109	0.335883	0.299234	0.345504	0.337697
WSU	lax	QAM096	J960670-1	0.378126	0.255605	0.330696	0.287623	0.350295	0.256599	0.270223	0.288707	0.271504	0.247997	0.273473	0.310661	0.27875	0.270289	0.282403	0.230827	0.276658	0.252134	0.25297	0.285251	0.283839	0.280302	0.310112	0.291915	0.359963	0.26346	0.38155	0.326001	0.255745	0.261622	0.302331	0.296126	0.338098	0.324228	0.279087	0.330401	0.266988	0.441989	0.405647	0.436901	0.275509	0.401904	0.255384	0.242383	0.313443	0.306238
WSU	lax	QAM097	J960678-5	0.335775	0.39729	0.413201	0.39975	0.38042	0.398028	0.398378	0.425314	0.412031	0.392818	0.39348	0.41954	0.402606	0.401206	0.394631	0.413007	0.398343	0.38267	0.399956	0.410652	0.399194	0.408498	0.414305	0.41007	0.448872	0.405331	0.283935	0.443677	0.386204	0.392175	0.363637	0.397002	0.360157	0.323802	0.310422	0.327019	0.335404	0.474281	0.400435	0.475244	0.424736	0.255786	0.405887	0.401164	0.439083	0.416451
WSU	lax	QAM098	J960793-1	0.341628	0.282928	0.297045	0.270125	0.302068	0.257288	0.266054	0.281385	0.26195	0.26392	0.267137	0.298612	0.277315	0.266382	0.269591	0.226855	0.274064	0.244485	0.261318	0.296577	0.264741	0.265364	0.30174	0.272489	0.355023	0.261917	0.349606	0.334504	0.245338	0.266448	0.311622	0.293139	0.302692	0.250066	0.235522	0.251773	0.232042	0.421996	0.358011	0.417892	0.284931	0.338116	0.264741	0.244517	0.323169	0.292876
WSU	lax	QAM099	J960793-3	0.34176	0.283191	0.297111	0.270322	0.3022	0.257354	0.26612	0.281582	0.262081	0.264117	0.267334	0.298809	0.27738	0.266579	0.269591	0.227118	0.274196	0.244747	0.261449	0.296643	0.264741	0.26543	0.301806	0.272489	0.355089	0.262114	0.349737	0.334439	0.245338	0.266645	0.311556	0.293401	0.302692	0.250131	0.235785	0.251838	0.232173	0.42193	0.358011	0.417827	0.285128	0.338116	0.264938	0.24478	0.323235	0.292942
WSU	lax	QAM100	J960793-4	0.342318	0.283421	0.297275	0.270552	0.302364	0.257781	0.266743	0.282075	0.262508	0.264609	0.267564	0.299236	0.277873	0.267006	0.270149	0.227216	0.274425	0.244846	0.262007	0.297069	0.265167	0.265791	0.302429	0.27285	0.355121	0.26241	0.35023	0.3348	0.245831	0.266875	0.311983	0.293655	0.303053	0.250492	0.235752	0.2522	0.232206	0.422292	0.358503	0.418188	0.285185	0.338542	0.26497	0.24501	0.323662	0.293237
WSU	lax	QAM101	J960794-2	0.372637	0.359945	0.396478	0.347739	0.351634	0.351801	0.346062	0.374268	0.357721	0.352009	0.336108	0.366032	0.353646	0.340098	0.353753	0.362602	0.348496	0.354773	0.346428	0.39448	0.361516	0.363339	0.380488	0.37019	0.425287	0.348831	0.377235	0.407487	0.361519	0.348849	0.380201	0.365747	0.355764	0.295321	0.301002	0.293022	0.313258	0.459667	0.393405	0.465048	0.370934	0.335374	0.365968	0.332978	0.398895	0.381883
WSU	lax	QAM102	J960805-2	0.33814	0.231878	0.268582	0.203972	0.304005	0.208798	0.214872	0.240775	0.217137	0.206894	0.216021	0.255154	0.23237	0.213821	0.237623	0.217039	0.231681	0.237886	0.229834	0.258109	0.243697	0.247012	0.28411	0.253808	0.331812	0.231681	0.349114	0.316218	0.159488	0.188608	0.248949	0.273629	0.286179	0.259816	0.260506	0.264347	0.252758	0.421832	0.364872	0.416481	0.257781	0.3348	0.231221	0.200427	0.26181	0.260735
WSU	lax	QAM103	J960805-4	0.356476	0.251689	0.284536	0.225263	0.320362	0.228305	0.235447	0.260275	0.237568	0.226292	0.236977	0.275191	0.252639	0.234515	0.258568	0.237445	0.251031	0.256717	0.249518	0.27875	0.263447	0.266524	0.303878	0.273922	0.349625	0.250393	0.367478	0.32989	0.18239	0.210085	0.267159	0.286109	0.303041	0.27944	0.278137	0.284102	0.270717	0.437423	0.382361	0.431378	0.273279	0.351344	0.246918	0.221173	0.278803	0.2783
WSU	club	QAM104	J961024-1	0.499955	0.452983	0.442604	0.458719	0.448636	0.452072	0.450752	0.430011	0.44119	0.450324	0.449733	0.444217	0.442427	0.429214	0.466297	0.463626	0.4607	0.414318	0.433198	0.459008	0.43959	0.442883	0.461238	0.452855	0.494328	0.432324	0.49191	0.441803	0.4139	0.449921	0.434952	0.463002	0.458875	0.430941	0.432891	0.429849	0.443823	0.315254	0.319609	0.311682	0.478405	0.500523	0.434806	0.424964	0.416842	0.438217
WSU	club	QAM105	J961024-2	0.459258	0.429711	0.435012	0.423103	0.43329	0.437098	0.439626	0.418319	0.42738	0.433379	0.438041	0.438214	0.434406	0.417104	0.405515	0.439888	0.450722	0.41694	0.424843	0.40893	0.426214	0.410184	0.411646	0.420197	0.488065	0.438116	0.424253	0.446649	0.42193	0.411547	0.413714	0.448684	0.419468	0.415758	0.418089	0.41497	0.442497	0.25123	0.291077	0.245502	0.450499	0.473349	0.42875	0.418352	0.417067	0.42279
WSU	lax	QAM106	J961042-2	0.35731	0.250786	0.294832	0.245515	0.345894	0.241226	0.250965	0.262352	0.246789	0.249297	0.247135	0.279601	0.261383	0.243163	0.266953	0.243342	0.273128	0.274349	0.242521	0.27559	0.256664	0.257014	0.285815	0.265601	0.3436	0.233624	0.356592	0.281824	0.20552	0.248523	0.265167	0.278109	0.304222	0.329777	0.302281	0.325181	0.302526	0.403434	0.365156	0.399962	0.29154	0.377148	0.284572	0.22522	0.264919	0.281733
WSU	lax	QAM107	J961101-1	0.397439	0.274524	0.282731	0.285185	0.35311	0.250197	0.267039	0.268343	0.259652	0.236761	0.273966	0.284406	0.290184	0.270059	0.284167	0.262114	0.265003	0.278956	0.250926	0.292243	0.246601	0.250788	0.293228	0.261941	0.349168	0.266054	0.400648	0.331138	0.225246	0.252486	0.288444	0.299932	0.324253	0.343565	0.322653	0.348555	0.311687	0.418606	0.400624	0.41717	0.301042	0.411637	0.281681	0.256336	0.284986	0.265233
WSU	lax	QAM108	J961167-1	0.33115	0.30305	0.374695	0.308905	0.387794	0.296738	0.297852	0.331634	0.311102	0.305668	0.292249	0.326158	0.302873	0.294149	0.303046	0.312385	0.299237	0.319658	0.292755	0.327066	0.309062	0.310235	0.325624	0.318099	0.39098	0.312685	0.352402	0.394005	0.309822	0.292884	0.303268	0.293264	0.356197	0.366078	0.336649	0.368442	0.330557	0.496539	0.436419	0.492864	0.319825	0.366889	0.324554	0.29966	0.332181	0.335953
WSU	lax	QAM109	J961273-1	0.370536	0.359963	0.349934	0.345016	0.358181	0.336866	0.344193	0.366132	0.341444	0.342727	0.341904	0.368932	0.354618	0.355999	0.357376	0.327741	0.34079	0.340775	0.351681	0.3688	0.363353	0.369796	0.403666	0.371191	0.42135	0.368892	0.398592	0.372301	0.34462	0.353027	0.380151	0.391868	0.38597	0.34025	0.331418	0.34524	0.343942	0.446741	0.407892	0.445813	0.367135	0.384445	0.343482	0.33186	0.402856	0.352499
WSU	lax	QAM110	J970041-5	0.305842	0.298472	0.352718	0.29573	0.381989	0.295968	0.303779	0.335626	0.313923	0.300623	0.299328	0.32857	0.30662	0.301801	0.307111	0.305447	0.306718	0.287217	0.294659	0.330008	0.318783	0.326051	0.341118	0.326745	0.382941	0.28581	0.341912	0.374739	0.280238	0.303173	0.295488	0.30907	0.338909	0.332305	0.312845	0.337426	0.29785	0.453836	0.39678	0.448728	0.328453	0.333908	0.318956	0.27103	0.327702	0.330377
WSU	lax	QAM111	J970055-4	0.260775	0.397669	0.420453	0.402003	0.398555	0.402519	0.390906	0.423662	0.407115	0.381926	0.387722	0.407748	0.401624	0.388936	0.375533	0.405351	0.38896	0.387787	0.384421	0.402979	0.393729	0.404399	0.391423	0.404366	0.451254	0.41566	0.23988	0.462359	0.391793	0.3848	0.357091	0.403289	0.340593	0.343664	0.322489	0.346881	0.340175	0.438903	0.362729	0.4413	0.415914	0.222766	0.388936	0.411876	0.446093	0.415323
WSU	lax	QAM112	J970057-1	0.245189	0.39675	0.434242	0.399227	0.383388	0.398884	0.390077	0.416463	0.405325	0.385734	0.384242	0.407295	0.397177	0.389527	0.373694	0.406927	0.390053	0.376165	0.394246	0.400943	0.387778	0.399547	0.392563	0.400737	0.451827	0.404128	0.228956	0.45845	0.390438	0.381672	0.355318	0.403815	0.345715	0.330794	0.303668	0.334012	0.33355	0.449416	0.363607	0.451878	0.424646	0.208722	0.406861	0.411547	0.444913	0.420492
WSU	lax	QAM113	J970057-2	0.24729	0.390274	0.426255	0.404629	0.380236	0.404555	0.403602	0.42513	0.411998	0.393219	0.393959	0.413771	0.410201	0.397669	0.378369	0.413624	0.402749	0.376625	0.406472	0.403397	0.404522	0.415388	0.402495	0.416931	0.454119	0.41227	0.239838	0.464038	0.401445	0.388895	0.34954	0.411641	0.356262	0.334931	0.318113	0.338345	0.346329	0.458822	0.377503	0.461416	0.431105	0.216051	0.406163	0.408921	0.45518	0.422331
WSU	lax	QAM114	J970057-3	0.245629	0.394944	0.433355	0.404555	0.389002	0.400821	0.400484	0.420501	0.409906	0.389313	0.392679	0.41172	0.406008	0.39455	0.371543	0.409413	0.39858	0.376724	0.396249	0.401591	0.398227	0.410801	0.395174	0.410506	0.4558	0.410571	0.232534	0.462941	0.39629	0.384266	0.353381	0.407918	0.351083	0.338116	0.312278	0.341399	0.340972	0.454301	0.372062	0.456894	0.429538	0.216365	0.403349	0.413747	0.449284	0.423784
WSU	club	QAM115	J970057-5	0.25558	0.404519	0.43905	0.40434	0.391694	0.405531	0.403176	0.424285	0.412628	0.395706	0.39478	0.414968	0.40947	0.397768	0.38634	0.414511	0.403773	0.385456	0.403561	0.414001	0.402412	0.414813	0.404898	0.415174	0.45959	0.414117	0.240133	0.465128	0.401698	0.394377	0.362055	0.412749	0.355507	0.340217	0.313311	0.343565	0.343992	0.458396	0.373136	0.460924	0.433042	0.222567	0.408864	0.419531	0.453053	0.428435
WSU	lax	QAM116	J970057-9	0.336907	0.312337	0.368214	0.308253	0.348536	0.303189	0.311626	0.340573	0.322617	0.306907	0.315312	0.332539	0.316093	0.307041	0.322313	0.298625	0.304463	0.276161	0.286714	0.337947	0.324095	0.331273	0.341146	0.33376	0.39479	0.277822	0.336664	0.371132	0.307505	0.303024	0.284182	0.315932	0.319614	0.307223	0.312121	0.309718	0.270475	0.459098	0.383322	0.456362	0.293313	0.336344	0.342014	0.282294	0.350254	0.33827
WSU	lax	QAM117	J970062-6	0.241127	0.402823	0.428835	0.411884	0.412318	0.411571	0.403414	0.434331	0.417785	0.394434	0.398785	0.420913	0.410825	0.401994	0.379267	0.419788	0.401337	0.387426	0.398612	0.402904	0.404281	0.413714	0.402552	0.415281	0.455077	0.412523	0.227873	0.45272	0.401806	0.394843	0.351681	0.406511	0.364747	0.354924	0.337623	0.358273	0.361405	0.453609	0.368947	0.455712	0.440643	0.231843	0.411223	0.409085	0.452502	0.425121
WSU	lax	QAM118	J970067-1	0.248612	0.387459	0.415171	0.405474	0.385373	0.400893	0.39889	0.425073	0.415106	0.388722	0.395568	0.411571	0.402027	0.39304	0.371363	0.412631	0.396329	0.383946	0.392769	0.398087	0.395852	0.405154	0.395831	0.406925	0.448792	0.418516	0.230959	0.45794	0.396643	0.388313	0.344697	0.401289	0.345067	0.335883	0.320641	0.339035	0.339122	0.451083	0.370731	0.453086	0.426734	0.213607	0.403546	0.404167	0.450066	0.411685
WSU	lax	QAM119	J970067-9	0.25251	0.396216	0.424975	0.415126	0.396093	0.409512	0.408155	0.432099	0.422513	0.396929	0.404892	0.418597	0.410258	0.402191	0.37747	0.419788	0.403176	0.386967	0.389223	0.391808	0.389985	0.399926	0.392482	0.400227	0.444482	0.416743	0.230827	0.458895	0.394911	0.395272	0.351806	0.404767	0.345222	0.34698	0.33397	0.350328	0.347413	0.449442	0.378431	0.452716	0.432386	0.231926	0.399146	0.410422	0.448849	0.429079
WSU	lax	QAM121	J970092-3	0.25557	0.294631	0.382663	0.32958	0.368866	0.312326	0.304587	0.332311	0.319901	0.30311	0.303092	0.325393	0.310727	0.303077	0.286629	0.306927	0.29801	0.304281	0.299129	0.310333	0.309249	0.316266	0.309634	0.31886	0.384681	0.305907	0.222248	0.397124	0.296647	0.295246	0.266349	0.322315	0.306618	0.294419	0.254161	0.297833	0.270098	0.434493	0.344035	0.429553	0.330569	0.208441	0.340676	0.320508	0.356671	0.355938
WSU	lax	QAM122	J970157-2	0.349551	0.353775	0.371462	0.367636	0.382287	0.353349	0.36258	0.388949	0.374701	0.370153	0.351344	0.385463	0.378748	0.372865	0.381983	0.358396	0.372609	0.354644	0.359122	0.391431	0.382672	0.384436	0.403585	0.391961	0.424182	0.371755	0.39139	0.371151	0.372027	0.380853	0.377653	0.391882	0.418768	0.369632	0.37114	0.368516	0.371749	0.447061	0.428816	0.44729	0.404602	0.397724	0.387507	0.332646	0.386414	0.375327
WSU	lax	QAM123	J970245-1	0.380777	0.44291	0.472277	0.459905	0.430691	0.462057	0.454455	0.472831	0.467364	0.459192	0.458457	0.469888	0.453873	0.456089	0.448901	0.464412	0.455961	0.437351	0.455843	0.461757	0.467623	0.473959	0.471685	0.477323	0.499708	0.443908	0.370032	0.468928	0.457283	0.439246	0.410026	0.44357	0.409594	0.408536	0.403024	0.411383	0.408417	0.505403	0.441076	0.510599	0.471817	0.330842	0.468041	0.450019	0.482859	0.472977
WSU	lax	QAM124	J970284-2	0.375567	0.280425	0.31803	0.281433	0.335152	0.264633	0.281326	0.293513	0.27847	0.261482	0.288313	0.31432	0.302495	0.291085	0.285544	0.232863	0.281302	0.23933	0.240471	0.277485	0.279529	0.284493	0.307951	0.284651	0.342372	0.251009	0.363624	0.329328	0.237892	0.253815	0.280043	0.284046	0.281917	0.293303	0.272151	0.296783	0.264732	0.39216	0.365929	0.387047	0.283723	0.386135	0.275369	0.222364	0.302497	0.302401
WSU	lax	QAM125	J970536-1	0.327929	0.284504	0.309258	0.282337	0.311786	0.290643	0.287525	0.317827	0.299902	0.28828	0.282108	0.323408	0.305286	0.283782	0.302462	0.315102	0.306303	0.288936	0.286113	0.313624	0.304268	0.306467	0.334373	0.313657	0.365947	0.295666	0.330039	0.334439	0.249803	0.282206	0.283585	0.323497	0.282731	0.273112	0.264347	0.270092	0.27761	0.416021	0.36149	0.412574	0.319928	0.326822	0.314511	0.254563	0.322292	0.314281
WSU	lax	QAM126	J970611-1	0.269302	0.3732	0.416284	0.387483	0.392464	0.382526	0.377479	0.401663	0.393318	0.371823	0.380926	0.391366	0.380753	0.374787	0.353176	0.391136	0.378159	0.352716	0.372611	0.367144	0.37527	0.383009	0.371011	0.385251	0.430341	0.39729	0.208682	0.439453	0.362804	0.376953	0.319137	0.381727	0.324988	0.321372	0.30893	0.324787	0.324301	0.435391	0.366529	0.437155	0.419295	0.212246	0.380589	0.381836	0.418113	0.40993
WSU	lax	QAM127	J970812-6	0.223891	0.387229	0.413624	0.39025	0.374548	0.390109	0.385964	0.408035	0.398186	0.377354	0.376494	0.400657	0.389715	0.380096	0.369755	0.404235	0.38585	0.374393	0.381228	0.396741	0.390775	0.397439	0.395124	0.399729	0.442193	0.404695	0.204137	0.447258	0.387196	0.388477	0.349499	0.399267	0.343655	0.324951	0.307697	0.328234	0.33081	0.455981	0.358575	0.459028	0.419466	0.207271	0.402486	0.393622	0.438973	0.414583
WSU	lax	QAM128	J970984-2	0.317078	0.172895	0.265577	0.197942	0.323773	0.158625	0.1733	0.195067	0.179465	0.170009	0.18172	0.211571	0.183493	0.174721	0.189928	0.146912	0.16898	0.184668	0.157181	0.193664	0.180613	0.186638	0.221725	0.190766	0.278794	0.156008	0.339967	0.278434	0.154692	0.173521	0.189627	0.200759	0.270072	0.29025	0.243754	0.293729	0.231864	0.436931	0.385456	0.430464	0.187787	0.356049	0.224491	0.154438	0.217513	0.222764
WSU	lax	QAM129	J971058-2	0.435456	0.380599	0.398266	0.40177	0.40812	0.408363	0.40429	0.402646	0.406513	0.41176	0.404036	0.394939	0.402795	0.380556	0.409606	0.406605	0.416259	0.395972	0.411061	0.426336	0.42745	0.42956	0.436054	0.440731	0.466322	0.429472	0.438986	0.41832	0.407295	0.4058	0.405646	0.432947	0.39356	0.381747	0.38276	0.377216	0.401652	0.290831	0.314434	0.285528	0.438152	0.440955	0.413493	0.377584	0.412814	0.399803
WSU	lax	QAM130	J971186-1	0.24773	0.375478	0.428694	0.394239	0.391959	0.398861	0.39316	0.420131	0.40405	0.38047	0.38625	0.413385	0.397979	0.387034	0.363239	0.405819	0.389953	0.37945	0.385366	0.387001	0.390825	0.400074	0.389743	0.401545	0.442441	0.405867	0.213019	0.448956	0.380811	0.370894	0.341191	0.384477	0.351408	0.337295	0.320146	0.340775	0.340944	0.469826	0.382858	0.471882	0.415235	0.211373	0.410915	0.391231	0.429556	0.423452
WSU	lax	QAM131	J971221-1	0.22536	0.372832	0.421033	0.393139	0.382016	0.393368	0.385743	0.413616	0.401911	0.378225	0.381771	0.404209	0.390873	0.382394	0.355596	0.402003	0.385767	0.367104	0.38026	0.38044	0.384167	0.393327	0.382797	0.395509	0.439871	0.403734	0.189584	0.449838	0.383149	0.372003	0.330858	0.387288	0.338468	0.319567	0.30183	0.32285	0.325432	0.456327	0.36332	0.458372	0.413891	0.18392	0.404134	0.390668	0.434848	0.418374
WSU	lax	QAM132	J971236-1	0.216012	0.367269	0.420214	0.392351	0.379801	0.390963	0.38329	0.411843	0.399851	0.376148	0.379711	0.401272	0.388641	0.380228	0.352289	0.400164	0.382788	0.363756	0.37724	0.37838	0.379153	0.388969	0.376165	0.389527	0.435119	0.399818	0.184439	0.447406	0.379777	0.36854	0.325837	0.385997	0.336916	0.316546	0.298326	0.319829	0.321068	0.449803	0.351412	0.451806	0.412195	0.182344	0.40522	0.388525	0.430753	0.415019
WSU	lax	QAM133	J971249-1	0.244679	0.3652	0.417949	0.391399	0.382108	0.393073	0.384833	0.410538	0.399532	0.378234	0.380663	0.404169	0.390512	0.379711	0.357969	0.398555	0.384331	0.366809	0.380556	0.38292	0.385555	0.394846	0.383946	0.396914	0.43782	0.402429	0.199991	0.449481	0.381976	0.369475	0.324802	0.390041	0.337923	0.318352	0.301248	0.321635	0.327601	0.452134	0.358339	0.454399	0.409912	0.195592	0.394049	0.389847	0.433454	0.409446
WSU	lax	QAM134	J980032-3	0.344324	0.408507	0.461615	0.442794	0.442762	0.42757	0.418899	0.439634	0.432554	0.425618	0.422722	0.432901	0.42566	0.422701	0.409603	0.41207	0.41098	0.407329	0.40657	0.415666	0.424081	0.433906	0.421257	0.43681	0.467438	0.420882	0.316946	0.470072	0.41005	0.41478	0.365324	0.419528	0.39639	0.384406	0.364073	0.386794	0.376561	0.449802	0.4081	0.448544	0.440397	0.29594	0.442357	0.430289	0.451237	0.459209
WSU	lax	QAM135	J980032-5	0.365089	0.423624	0.44435	0.420162	0.422578	0.417001	0.412278	0.424278	0.429036	0.419897	0.424994	0.425073	0.422254	0.418711	0.407702	0.410372	0.409944	0.415677	0.426259	0.419407	0.424415	0.410597	0.420231	0.419673	0.475225	0.420698	0.328708	0.474397	0.412722	0.409746	0.403969	0.433255	0.397605	0.385054	0.37063	0.387877	0.392008	0.448666	0.428629	0.450698	0.42371	0.321566	0.436916	0.434053	0.464633	0.447035
WSU	lax	QAM136	J980042-1	0.253926	0.362861	0.397249	0.37921	0.375787	0.356763	0.367875	0.381606	0.372808	0.349809	0.359915	0.376067	0.374491	0.352462	0.356459	0.365469	0.374393	0.369173	0.374581	0.361515	0.365135	0.364714	0.378838	0.375336	0.42759	0.3858	0.243506	0.425852	0.365544	0.351722	0.331565	0.378261	0.339492	0.337853	0.319501	0.342515	0.337726	0.450123	0.377428	0.440157	0.391976	0.261711	0.387328	0.375892	0.423935	0.382985
WSU	lax	QAM137	J980042-2	0.255957	0.338378	0.37861	0.36872	0.375163	0.352445	0.358345	0.373694	0.360915	0.336621	0.353513	0.371331	0.366209	0.346586	0.349794	0.35265	0.369221	0.37028	0.369993	0.349162	0.36121	0.364789	0.374274	0.372677	0.424561	0.38237	0.259954	0.416362	0.339462	0.323629	0.34636	0.379253	0.355624	0.343992	0.327282	0.349311	0.344712	0.410372	0.357483	0.400245	0.390897	0.266312	0.37239	0.369597	0.402156	0.368704
WSU	lax	QAM138	J980407-1	0.34286	0.199661	0.284926	0.226283	0.341857	0.189899	0.204318	0.226673	0.210886	0.200124	0.214174	0.242749	0.216461	0.207927	0.221976	0.181777	0.20116	0.204869	0.189004	0.22406	0.210711	0.216413	0.250831	0.220792	0.307484	0.183556	0.363569	0.29554	0.188378	0.205314	0.21449	0.220303	0.294062	0.312837	0.271158	0.316316	0.25337	0.45321	0.403366	0.446522	0.219025	0.376002	0.247515	0.186874	0.242454	0.24449
WSU	lax	QAM139	J980408-2	0.310506	0.168155	0.260867	0.193434	0.317457	0.149803	0.166472	0.18736	0.17193	0.162804	0.174557	0.205286	0.176198	0.168089	0.183552	0.142548	0.166382	0.178037	0.150221	0.186901	0.173145	0.178037	0.214675	0.182141	0.273014	0.151018	0.334767	0.275739	0.145798	0.165923	0.186211	0.197538	0.263362	0.281451	0.234734	0.284931	0.222718	0.427183	0.377315	0.420781	0.190446	0.34963	0.214511	0.149573	0.213559	0.218352
WSU	lax	QAM140	J980409-3	0.316218	0.162902	0.255286	0.194813	0.316251	0.150919	0.168155	0.188674	0.173309	0.165036	0.176067	0.20673	0.178365	0.169402	0.186113	0.144058	0.168221	0.17239	0.151469	0.188083	0.175575	0.180532	0.216382	0.184636	0.274984	0.145502	0.336211	0.272456	0.149737	0.169862	0.180499	0.199245	0.267695	0.279547	0.239987	0.283027	0.220749	0.428102	0.377249	0.421504	0.190184	0.353743	0.219829	0.151149	0.211458	0.212837
WSU	lax	QAM141	J980498-4	0.447483	0.39601	0.386794	0.395132	0.406041	0.399105	0.396535	0.386934	0.390462	0.397135	0.392318	0.379192	0.385364	0.371471	0.408363	0.399048	0.398702	0.373694	0.389656	0.422175	0.394673	0.397667	0.416767	0.409799	0.448509	0.410168	0.436227	0.401505	0.383872	0.416209	0.398619	0.429339	0.388835	0.382469	0.390405	0.378726	0.392661	0.277297	0.263016	0.275378	0.417472	0.450816	0.406885	0.369788	0.396568	0.388654
WSU	lax	QAM142	J981358-2	0.314675	0.166021	0.258273	0.193992	0.319107	0.149902	0.167137	0.187525	0.172095	0.16369	0.174852	0.205515	0.177019	0.168188	0.184833	0.141727	0.166612	0.176034	0.150254	0.187131	0.174294	0.179186	0.215364	0.183421	0.274032	0.149146	0.335128	0.274023	0.148457	0.168582	0.18388	0.197636	0.265824	0.282928	0.238707	0.286408	0.224196	0.429908	0.379645	0.423309	0.188074	0.352289	0.218639	0.149934	0.210989	0.215824
WSU	lax	QAM143	J98407-1	0.315529	0.162081	0.256632	0.194255	0.315824	0.151937	0.169041	0.18956	0.174196	0.165857	0.176953	0.207617	0.179251	0.170289	0.185292	0.145207	0.169304	0.173276	0.152355	0.18759	0.175213	0.181221	0.216875	0.185325	0.274754	0.144813	0.336835	0.271725	0.150492	0.169173	0.181517	0.199737	0.268976	0.280565	0.240676	0.284045	0.221701	0.42912	0.378201	0.422521	0.19002	0.353972	0.220584	0.150328	0.211819	0.212672
WSU	lax	QAM144	J98408-2	0.381633	0.256022	0.326415	0.275147	0.372551	0.240654	0.253869	0.274339	0.260712	0.24959	0.260371	0.288502	0.264388	0.258737	0.274672	0.234425	0.25339	0.264458	0.242344	0.275861	0.259759	0.263773	0.297749	0.267047	0.341869	0.242657	0.401892	0.338101	0.235861	0.253097	0.27022	0.261413	0.333732	0.352453	0.306837	0.354423	0.298296	0.478203	0.435773	0.473759	0.27371	0.406409	0.280739	0.24024	0.289483	0.285058
USDA-ARS	club	QAM145	ARS010762-2C	0.467875	0.399015	0.382427	0.396914	0.425903	0.396207	0.392801	0.36749	0.382764	0.382436	0.390381	0.369459	0.372193	0.367104	0.418418	0.378923	0.406763	0.3674	0.373375	0.404563	0.388707	0.39478	0.414371	0.398162	0.445885	0.384701	0.466152	0.420919	0.346592	0.392521	0.398801	0.424585	0.396108	0.407058	0.402758	0.407321	0.40545	0.27893	0.299442	0.274217	0.422184	0.460746	0.379383	0.387275	0.373287	0.389337
WSU	lax	QAM146	J98C0002	0.343416	0.24079	0.286227	0.247487	0.328897	0.23631	0.234773	0.267857	0.250254	0.237163	0.2336	0.247019	0.238304	0.222685	0.252099	0.115953	0.172193	0.247472	0.217448	0.284463	0.244802	0.247932	0.277837	0.25622	0.337478	0.219737	0.360676	0.339934	0.234209	0.237943	0.248604	0.252882	0.239567	0.302298	0.293926	0.305712	0.274605	0.430893	0.376165	0.422127	0.127757	0.369499	0.262804	0.225229	0.279987	0.265224
USDA-ARS	club	QAM147	ARS010769-6C	0.462795	0.431779	0.405677	0.42815	0.422948	0.428577	0.421405	0.415487	0.431729	0.417021	0.427807	0.405769	0.414281	0.40265	0.421701	0.428825	0.439527	0.406927	0.435555	0.438689	0.427774	0.435734	0.430762	0.438608	0.491757	0.447538	0.468976	0.444342	0.421856	0.401773	0.427733	0.449792	0.41977	0.402856	0.413395	0.406271	0.431738	0.231935	0.293754	0.230087	0.461162	0.457879	0.405056	0.414863	0.436027	0.399442
U of I	lax	QAM148	JSDM034	0.351436	0.299893	0.34422	0.304489	0.370026	0.299532	0.313025	0.310921	0.314938	0.301173	0.307321	0.322167	0.301477	0.287722	0.309166	0.306555	0.307551	0.282066	0.312926	0.339166	0.326461	0.336235	0.357325	0.338674	0.400591	0.277413	0.387385	0.355147	0.284758	0.288952	0.310422	0.335629	0.348487	0.336999	0.320026	0.341399	0.323399	0.404095	0.37436	0.398326	0.346765	0.409871	0.325673	0.296084	0.325981	0.316251
U of I	lax	QAM149	JSDM036	0.408137	0.323578	0.333972	0.324622	0.379321	0.305244	0.327297	0.331867	0.317433	0.305268	0.317415	0.339041	0.339608	0.320749	0.343303	0.300967	0.326264	0.322937	0.319475	0.343918	0.318744	0.320591	0.351033	0.329135	0.395423	0.320713	0.391431	0.391931	0.297019	0.317299	0.338389	0.344864	0.342488	0.353086	0.327978	0.352167	0.340608	0.43406	0.413147	0.436767	0.348886	0.398446	0.272902	0.320886	0.348839	0.311775
WSU	lax	QAM150	LEWJAIN	0.347454	0.326297	0.339419	0.331998	0.342298	0.334865	0.335174	0.359685	0.348505	0.323948	0.324032	0.34638	0.339886	0.32545	0.317789	0.336474	0.346281	0.344828	0.332079	0.347503	0.339161	0.341199	0.337122	0.351015	0.410098	0.355349	0.314237	0.394874	0.346995	0.333878	0.308188	0.339162	0.291904	0.313789	0.292548	0.314905	0.314031	0.43515	0.410011	0.430162	0.366336	0.307277	0.217494	0.324399	0.37716	0.345509
OSU	club	QAM151	MORO	0.467535	0.442834	0.447085	0.470376	0.456023	0.455522	0.446673	0.435382	0.457444	0.453707	0.455802	0.439584	0.451099	0.431917	0.461604	0.452528	0.471952	0.443268	0.457533	0.465388	0.457584	0.461145	0.460781	0.470519	0.507152	0.483322	0.455283	0.476778	0.464469	0.454808	0.456218	0.481024	0.443467	0.440676	0.451304	0.439691	0.464699	0.245992	0.305178	0.240928	0.496034	0.464383	0.447341	0.441742	0.457617	0.437675
WSU	lax	QAM152	N92163-1	0.314576	0.165003	0.257584	0.197177	0.314806	0.153086	0.17019	0.19084	0.17541	0.166481	0.178102	0.208897	0.179941	0.171569	0.187557	0.144977	0.169402	0.174688	0.153373	0.19025	0.177085	0.182042	0.217958	0.186277	0.276231	0.1478	0.338444	0.274622	0.14954	0.169665	0.182666	0.20128	0.26612	0.278037	0.238739	0.281517	0.219238	0.426395	0.37633	0.419862	0.19176	0.352101	0.218647	0.15325	0.213559	0.215069
WSU	lax	QAM153	N92172-7	0.447305	0.41926	0.426824	0.433026	0.432827	0.444506	0.438279	0.430827	0.440794	0.4417	0.434753	0.431746	0.434145	0.416084	0.439643	0.434022	0.446946	0.435655	0.454941	0.456014	0.453422	0.456761	0.464175	0.464316	0.494385	0.460691	0.451503	0.452412	0.431344	0.418085	0.440398	0.463217	0.417222	0.420116	0.420556	0.418343	0.447804	0.311113	0.336795	0.300743	0.468828	0.441016	0.430308	0.426066	0.443844	0.433772
WSU	lax	QAM154	SSD01089	0.373438	0.318803	0.339026	0.337409	0.362828	0.313123	0.321429	0.344574	0.329324	0.332434	0.310407	0.350676	0.339936	0.326682	0.341727	0.344123	0.337111	0.368737	0.340116	0.361449	0.346028	0.348359	0.371996	0.358336	0.400586	0.338936	0.411792	0.348975	0.335883	0.353406	0.357901	0.387321	0.384463	0.336892	0.334585	0.340306	0.352714	0.441037	0.427592	0.438271	0.393248	0.402188	0.346511	0.304316	0.361372	0.349761
WSU	lax	QAM155	SSD01096	0.354086	0.305187	0.31694	0.288903	0.34455	0.293557	0.299475	0.330022	0.308831	0.297824	0.297669	0.329144	0.318746	0.297899	0.310431	0.307814	0.314798	0.317128	0.295568	0.329514	0.328323	0.328882	0.344049	0.337409	0.386235	0.297308	0.376001	0.338122	0.294082	0.312541	0.325673	0.347535	0.333905	0.30916	0.306172	0.30975	0.316021	0.440996	0.400689	0.433257	0.342449	0.372379	0.30847	0.259685	0.339823	0.321307
WSU	lax	QAM156	SSD02046	0.306238	0.192974	0.272316	0.202633	0.31172	0.181123	0.181418	0.218483	0.199311	0.191957	0.183027	0.214478	0.184102	0.177109	0.191849	0.160915	0.15402	0.203775	0.171495	0.227897	0.196192	0.199967	0.22761	0.207665	0.296813	0.16914	0.332075	0.302534	0.183749	0.191924	0.194312	0.213434	0.242751	0.275016	0.25023	0.278496	0.244517	0.434931	0.371142	0.428529	0.169877	0.342712	0.235128	0.171175	0.234504	0.238772
WSU	lax	QAM157	SSD02047	0.319173	0.192383	0.257476	0.204465	0.323784	0.172784	0.180111	0.208766	0.192834	0.182992	0.189462	0.214174	0.190643	0.178398	0.206713	0.139157	0.163894	0.210341	0.184824	0.220125	0.195345	0.20023	0.244706	0.204185	0.302944	0.182337	0.345756	0.294458	0.176025	0.182928	0.206859	0.223731	0.259339	0.292876	0.256187	0.296422	0.251567	0.437056	0.388017	0.429908	0.172379	0.35951	0.23237	0.183913	0.236529	0.223217
WSU	lax	QAM158	SSD02053	0.315529	0.184997	0.262237	0.202988	0.318713	0.167498	0.177183	0.203832	0.189035	0.177807	0.1891	0.214839	0.19002	0.177905	0.194944	0.14107	0.163114	0.203546	0.174023	0.21589	0.182305	0.186802	0.230663	0.192351	0.293843	0.17193	0.340643	0.294992	0.180696	0.184537	0.204193	0.21515	0.249982	0.287525	0.249606	0.290939	0.24954	0.427413	0.37564	0.420641	0.177544	0.358921	0.233257	0.173638	0.236006	0.225763
WSU	lax	QAM159	SSD02065	0.307715	0.200427	0.269238	0.2087	0.318934	0.204071	0.200033	0.235259	0.217949	0.212344	0.201928	0.22285	0.205408	0.187492	0.215364	0.140676	0.15696	0.225082	0.192473	0.249967	0.220716	0.226067	0.252988	0.233782	0.316448	0.18979	0.338477	0.307485	0.195995	0.199902	0.207912	0.227864	0.258954	0.292777	0.265693	0.296389	0.261819	0.439429	0.378004	0.430663	0.152659	0.348917	0.245929	0.187122	0.243467	0.238435
USDA-ARS	club	QAM160	ARS990077-1C	0.480696	0.43736	0.421429	0.43132	0.422554	0.434242	0.428299	0.41172	0.42376	0.416997	0.42807	0.409619	0.419534	0.407509	0.451904	0.421339	0.442022	0.385218	0.403513	0.431311	0.413395	0.422226	0.433585	0.424951	0.463517	0.416743	0.476133	0.437196	0.390512	0.424097	0.431475	0.445469	0.43329	0.406993	0.418188	0.406402	0.423638	0.203874	0.26937	0.202725	0.452167	0.485785	0.413723	0.393894	0.409052	0.42367
WSU	lax	QAM161	SSD02069	0.327174	0.199705	0.264773	0.21868	0.329744	0.175903	0.185325	0.212804	0.198424	0.186014	0.198752	0.223047	0.201707	0.190775	0.210112	0.125246	0.162016	0.208733	0.190002	0.225804	0.197347	0.202889	0.245831	0.207255	0.303388	0.192219	0.353799	0.303224	0.195076	0.198391	0.217301	0.233117	0.266397	0.300525	0.260374	0.304071	0.255736	0.436432	0.386301	0.427052	0.165726	0.366973	0.238181	0.1913	0.249442	0.22747
WSU	lax	QAM162	SSD02071	0.317203	0.182033	0.256927	0.196938	0.315881	0.161753	0.172817	0.197669	0.183182	0.173244	0.180991	0.209488	0.183749	0.174261	0.195986	0.143007	0.170042	0.196881	0.172044	0.209225	0.184881	0.190142	0.230613	0.193786	0.291256	0.170781	0.340306	0.288466	0.16401	0.169057	0.196395	0.212486	0.259947	0.282526	0.242029	0.286071	0.236448	0.427888	0.37898	0.421635	0.18024	0.353904	0.222587	0.170322	0.226465	0.215027
WSU	lax	QAM163	SSD02072	0.330264	0.198479	0.287043	0.228223	0.334022	0.19573	0.202383	0.232714	0.215428	0.205859	0.210503	0.23996	0.213375	0.205062	0.212186	0.15854	0.164456	0.194614	0.176844	0.229037	0.214607	0.218842	0.241829	0.227041	0.30202	0.174627	0.351733	0.301548	0.192578	0.213318	0.198404	0.21327	0.272477	0.299114	0.257376	0.302528	0.239332	0.45272	0.391475	0.443644	0.175149	0.361452	0.254863	0.175736	0.243991	0.250127
WSU	lax	QAM164	SSD060015	0.26798	0.280234	0.333084	0.27861	0.278918	0.285084	0.262768	0.319006	0.287382	0.288958	0.274918	0.294791	0.278297	0.269615	0.261834	0.291784	0.291457	0.284618	0.268382	0.298825	0.29142	0.293333	0.295112	0.298266	0.359391	0.246599	0.318021	0.344987	0.281521	0.251129	0.27137	0.272463	0.288542	0.195995	0.215756	0.197374	0.245196	0.429037	0.389542	0.425393	0.303477	0.297347	0.309291	0.250413	0.316066	0.313348
WSU	lax	QAM165	SSD060040	0.358672	0.338505	0.364497	0.318603	0.285243	0.318691	0.315591	0.338341	0.317498	0.319198	0.327113	0.335184	0.321711	0.313858	0.319831	0.333372	0.329345	0.315073	0.301816	0.346763	0.317172	0.32423	0.339614	0.326132	0.387821	0.27546	0.380393	0.356318	0.320214	0.313978	0.308716	0.311361	0.331793	0.208166	0.24066	0.21007	0.245228	0.47678	0.417664	0.472622	0.331484	0.324117	0.359361	0.298412	0.355128	0.352051
WSU	lax	QAM166	SSD060061	0.313189	0.301567	0.330751	0.287886	0.205929	0.286325	0.2706	0.301493	0.291775	0.297857	0.275163	0.299744	0.276625	0.27784	0.291464	0.302379	0.301013	0.296043	0.275957	0.308232	0.292322	0.296675	0.314666	0.303865	0.358209	0.254215	0.311515	0.365716	0.291083	0.277231	0.25662	0.293457	0.283434	0.118081	0.19872	0.114207	0.217005	0.43281	0.376358	0.429028	0.298922	0.247097	0.319862	0.253086	0.329662	0.326027
WSU	lax	QAM167	SSD060252	0.326877	0.28859	0.318848	0.301131	0.226255	0.288098	0.27174	0.302084	0.28851	0.284857	0.290092	0.290265	0.284463	0.275607	0.274918	0.283344	0.278431	0.229135	0.268645	0.296084	0.264929	0.273653	0.305874	0.274605	0.354979	0.234745	0.327936	0.35718	0.272226	0.294977	0.245822	0.304553	0.291617	0.113329	0.160882	0.117925	0.132019	0.428978	0.356296	0.425327	0.301972	0.25768	0.312664	0.262302	0.326301	0.321263
WSU	lax	QAM168	SSD060256	0.342453	0.301517	0.337618	0.31053	0.212867	0.306187	0.298275	0.329718	0.315338	0.301705	0.308838	0.316299	0.310061	0.299893	0.301985	0.305456	0.309969	0.23986	0.294106	0.313088	0.288993	0.298572	0.327903	0.300006	0.366868	0.256857	0.330595	0.368108	0.286198	0.304191	0.250781	0.310408	0.287316	0.110735	0.147389	0.115463	0.157837	0.441503	0.361611	0.437006	0.322325	0.251398	0.326986	0.277993	0.34056	0.340057
WSU	lax	QAM169	SSD060298	0.335299	0.276527	0.337382	0.286537	0.257574	0.275097	0.277577	0.29963	0.283388	0.274005	0.295141	0.291447	0.287853	0.284233	0.268615	0.276467	0.276025	0.201935	0.258157	0.296962	0.251278	0.260193	0.294025	0.262506	0.354281	0.241855	0.321274	0.353114	0.270256	0.293073	0.252364	0.278669	0.276993	0.158372	0.12912	0.163427	0.122098	0.429514	0.354094	0.423136	0.312346	0.269696	0.299508	0.262213	0.320827	0.327339
WSU	lax	QAM170	SSD060530	0.357148	0.324121	0.347759	0.337778	0.330022	0.337573	0.348529	0.353832	0.345894	0.324226	0.339179	0.351976	0.347404	0.334233	0.331287	0.325016	0.347927	0.325049	0.348908	0.355187	0.344852	0.346688	0.357617	0.354301	0.40905	0.350558	0.349409	0.379907	0.323086	0.311687	0.314732	0.346014	0.308954	0.286531	0.27875	0.287385	0.28703	0.423572	0.385391	0.419337	0.353583	0.325432	0.204513	0.316248	0.379054	0.333018
WSU	lax	QAM171	SSD060535	0.408292	0.364025	0.380253	0.358803	0.375543	0.366445	0.372742	0.39409	0.381142	0.356292	0.363974	0.383261	0.379542	0.359208	0.360888	0.370304	0.371308	0.35754	0.366822	0.389809	0.377038	0.373961	0.378408	0.386726	0.432709	0.379043	0.365795	0.402565	0.355016	0.364574	0.348244	0.361113	0.343917	0.338969	0.328807	0.343697	0.329907	0.452762	0.401711	0.44944	0.392888	0.360323	0.206154	0.345528	0.406186	0.370183
USDA-ARS	lax	QAM172	ARS010719-4L	0.397816	0.356271	0.377104	0.356032	0.295526	0.337262	0.335898	0.339232	0.334009	0.337262	0.343106	0.333788	0.333585	0.321996	0.352591	0.332305	0.340709	0.330565	0.337614	0.361383	0.347538	0.355146	0.378234	0.356689	0.415043	0.33012	0.420238	0.413882	0.332952	0.345962	0.361398	0.39625	0.372381	0.232731	0.277174	0.235752	0.291685	0.368949	0.348621	0.366774	0.369628	0.359396	0.362443	0.341324	0.379446	0.351147
USDA-ARS	club	QAM173	ARS010746-2C	0.482598	0.445237	0.458674	0.480604	0.462217	0.476393	0.480365	0.464115	0.473176	0.460928	0.471331	0.469427	0.478249	0.464338	0.469588	0.455642	0.481941	0.426205	0.452296	0.448034	0.455957	0.46088	0.453627	0.466021	0.501932	0.455432	0.473694	0.460279	0.421764	0.439321	0.443184	0.467228	0.441024	0.437754	0.443644	0.438608	0.444784	0.246957	0.325655	0.246535	0.505194	0.486011	0.439214	0.438779	0.449761	0.458345
WSU	lax	QAM174	V/W-29	0.366389	0.337032	0.333817	0.340978	0.348437	0.34399	0.352313	0.368236	0.358404	0.344598	0.350352	0.367203	0.360571	0.350361	0.339227	0.348785	0.369809	0.321976	0.338314	0.333436	0.341779	0.344187	0.346395	0.347347	0.395804	0.338155	0.330696	0.369865	0.313924	0.314559	0.350792	0.343755	0.318671	0.312443	0.318105	0.312138	0.323292	0.441431	0.404708	0.436277	0.36497	0.337078	0.335607	0.331845	0.366138	0.343983
WSU	lax	QAM175	V/W-30	0.360385	0.341825	0.349508	0.348028	0.343572	0.352502	0.352815	0.36158	0.349391	0.342653	0.35394	0.363132	0.361162	0.350624	0.326638	0.35325	0.360241	0.321427	0.320937	0.337268	0.33276	0.332655	0.329932	0.339886	0.391166	0.321077	0.331532	0.381013	0.322101	0.313813	0.349818	0.336723	0.297069	0.306796	0.312655	0.306336	0.319286	0.441366	0.401114	0.436343	0.359461	0.334607	0.338411	0.328282	0.361284	0.350186
WSU	lax	QAM176	V/W-32	0.395206	0.370205	0.37155	0.376283	0.371186	0.384283	0.38862	0.406644	0.393781	0.385136	0.387333	0.403873	0.3976	0.388679	0.367115	0.390984	0.393265	0.364734	0.366471	0.373759	0.376556	0.375922	0.376793	0.383068	0.423422	0.368195	0.362109	0.392725	0.360717	0.353013	0.385914	0.364617	0.345823	0.34418	0.355653	0.344246	0.357112	0.470306	0.427983	0.464882	0.394292	0.368662	0.378071	0.354703	0.397918	0.385164
WSU	lax	QAM177	V/W-46	0.405012	0.362661	0.332129	0.346395	0.357507	0.355638	0.35517	0.376345	0.356253	0.35879	0.354366	0.37	0.359422	0.353611	0.352856	0.375507	0.367185	0.326623	0.33292	0.357328	0.347308	0.355447	0.361225	0.353414	0.396686	0.350705	0.363296	0.373171	0.333033	0.352681	0.370947	0.356782	0.326888	0.324032	0.338205	0.324491	0.344999	0.436535	0.392718	0.433123	0.366504	0.378249	0.357354	0.330565	0.367817	0.366783
WSU	lax	QAM178	V/W-51	0.38979	0.340963	0.336726	0.338772	0.358492	0.357894	0.354029	0.373694	0.353119	0.357369	0.352988	0.3733	0.357739	0.354793	0.33951	0.373441	0.369131	0.323506	0.334274	0.346684	0.349087	0.356492	0.348851	0.357641	0.398052	0.348669	0.3478	0.370759	0.326157	0.332296	0.352281	0.34214	0.318949	0.32541	0.333346	0.326198	0.34467	0.417159	0.389608	0.416231	0.364821	0.366831	0.347833	0.326559	0.361906	0.361847
WSU	lax	QAM179	V096408	0.328431	0.310637	0.326001	0.325673	0.318925	0.322685	0.315914	0.344353	0.3261	0.328923	0.319534	0.332165	0.324524	0.321274	0.291431	0.33388	0.328586	0.324393	0.298063	0.304826	0.303307	0.31067	0.306205	0.310243	0.360825	0.312081	0.281188	0.362237	0.310932	0.308667	0.326133	0.318113	0.278004	0.263198	0.286146	0.264511	0.299475	0.422086	0.383158	0.418155	0.334833	0.28988	0.341103	0.307026	0.340611	0.345272
WSU	lax	QAM180	VO95010	0.334398	0.359214	0.394	0.376167	0.349526	0.376922	0.369172	0.398697	0.391757	0.365099	0.368583	0.391654	0.386438	0.374937	0.352838	0.379631	0.369782	0.359093	0.368255	0.374386	0.374329	0.381352	0.376058	0.382792	0.42538	0.371393	0.30718	0.416659	0.373462	0.360838	0.340391	0.360603	0.310139	0.290184	0.279224	0.291234	0.286843	0.46112	0.418664	0.455106	0.394693	0.277733	0.39636	0.361471	0.40879	0.396564
WSU	lax	QAM181	VO96406	0.35323	0.336323	0.353718	0.349109	0.343352	0.352567	0.344329	0.373353	0.356483	0.35597	0.346592	0.360703	0.354406	0.350934	0.324108	0.362092	0.354751	0.348413	0.327826	0.333843	0.333887	0.339645	0.336625	0.340901	0.38683	0.341247	0.309818	0.380834	0.334195	0.333487	0.348609	0.330726	0.298402	0.292285	0.310775	0.293598	0.321943	0.441326	0.404033	0.437986	0.357871	0.313091	0.361983	0.335183	0.357724	0.368664
USDA-ARS	lax	QAM182	ARS010704-1L	0.360956	0.332764	0.362861	0.352659	0.256106	0.351445	0.329087	0.361622	0.331944	0.337393	0.333716	0.351928	0.349409	0.334668	0.341267	0.345634	0.338345	0.338116	0.324655	0.358142	0.343007	0.351838	0.363066	0.354038	0.410661	0.301313	0.37981	0.401609	0.32912	0.320617	0.338739	0.372504	0.33246	0.16497	0.227774	0.165167	0.246947	0.379383	0.348949	0.375213	0.350591	0.3261	0.360604	0.314642	0.371865	0.36543
USDA-ARS	lax	QAM183	ARS960277L-R	0.335021	0.322521	0.343425	0.322808	0.152944	0.322841	0.305056	0.336999	0.319295	0.322292	0.311941	0.319033	0.313254	0.305515	0.313624	0.322587	0.320074	0.293992	0.310611	0.334636	0.306918	0.315988	0.338444	0.316242	0.383633	0.274787	0.342449	0.38896	0.309882	0.319304	0.261458	0.34297	0.304973	0.00666448	0.133051	0.0108011	0.150385	0.421274	0.354793	0.417498	0.330433	0.213845	0.33677	0.289494	0.368122	0.350066
WSU	lax	QAM184	VO96410	0.328037	0.310571	0.326025	0.325804	0.318597	0.322685	0.315782	0.344222	0.326034	0.328923	0.319337	0.332099	0.324524	0.321208	0.291169	0.333815	0.328652	0.324196	0.297932	0.304892	0.303307	0.310407	0.305811	0.310243	0.360694	0.312147	0.281057	0.361908	0.310735	0.30847	0.326461	0.317785	0.277807	0.263263	0.286343	0.264314	0.299409	0.422151	0.383158	0.418286	0.334898	0.289945	0.341366	0.306894	0.340282	0.345404
WSU	lax	QAM185	VO96511	0.411026	0.400696	0.406241	0.409006	0.401209	0.404018	0.399605	0.428857	0.405906	0.415099	0.40218	0.419634	0.410137	0.410389	0.385633	0.417417	0.412731	0.418553	0.391162	0.406914	0.400536	0.403941	0.401172	0.406535	0.437197	0.400107	0.38989	0.411681	0.406305	0.394543	0.414297	0.383766	0.381336	0.379777	0.391385	0.381287	0.396944	0.503928	0.472258	0.501041	0.415962	0.391442	0.424173	0.390549	0.416951	0.419272
WSU	lax	QAM186	WA8137	0.336958	0.323145	0.342211	0.32216	0.152594	0.323309	0.304498	0.335456	0.318713	0.321471	0.312344	0.319197	0.314773	0.305877	0.314183	0.322882	0.320322	0.29304	0.309873	0.333946	0.30673	0.315585	0.337778	0.316144	0.383355	0.273244	0.342219	0.388074	0.30847	0.317236	0.259849	0.343491	0.305835	0.00650033	0.130762	0.0083388	0.150943	0.42216	0.354235	0.416021	0.328496	0.210374	0.337065	0.289921	0.367367	0.34872
WSU	lax	QAM187	WA8138	0.273723	0.362738	0.40448	0.396601	0.289394	0.392777	0.377183	0.405898	0.393112	0.388641	0.381024	0.391656	0.381324	0.381081	0.36135	0.392178	0.383213	0.362628	0.383764	0.380326	0.379899	0.392062	0.38337	0.390716	0.442147	0.363066	0.298946	0.447719	0.382804	0.371346	0.292018	0.383475	0.334511	0.180457	0.246001	0.183281	0.261431	0.44729	0.390313	0.450188	0.396898	0.174593	0.407739	0.386675	0.432766	0.412882
USDA-ARS	club	QAM188	2004X112-7-0-2	0.43805	0.370355	0.37981	0.38736	0.403027	0.386671	0.382042	0.36323	0.374835	0.380171	0.389698	0.36529	0.371635	0.353677	0.383125	0.360309	0.392309	0.374721	0.387943	0.400639	0.397824	0.393721	0.405253	0.407452	0.458698	0.394649	0.451806	0.426658	0.377085	0.356566	0.381893	0.410691	0.400952	0.379711	0.38246	0.383388	0.406861	0.244533	0.287656	0.236835	0.409742	0.45476	0.362105	0.359783	0.396568	0.362992
USDA-ARS	club	QAM189	98X371-3C	0.458963	0.417579	0.427835	0.45743	0.424644	0.443005	0.428886	0.422537	0.431527	0.443219	0.445255	0.430232	0.423193	0.431057	0.423081	0.425023	0.439129	0.391957	0.415226	0.397551	0.415699	0.422943	0.417654	0.42898	0.461053	0.419251	0.471501	0.441828	0.400934	0.424671	0.400013	0.435385	0.426121	0.393598	0.414846	0.397669	0.420416	0.271392	0.313285	0.26724	0.455736	0.471251	0.432567	0.404955	0.426392	0.439711
USDA-ARS	club	QAM190	98X402-1C	0.437352	0.410365	0.407376	0.428774	0.427643	0.412941	0.399442	0.389518	0.39473	0.4081	0.412278	0.397923	0.391924	0.385588	0.398227	0.385456	0.411512	0.402847	0.394951	0.394485	0.392602	0.391399	0.403373	0.40288	0.455916	0.399753	0.456295	0.440221	0.38149	0.392727	0.395264	0.420612	0.401657	0.40348	0.406689	0.407354	0.429849	0.249869	0.316152	0.24281	0.423847	0.442482	0.386441	0.409094	0.411002	0.400324
USDA-ARS	club	QAM191	98X471-2C	0.42009	0.39678	0.363681	0.362434	0.355747	0.373988	0.3714	0.357853	0.370322	0.363261	0.371313	0.363434	0.355638	0.344342	0.369427	0.353743	0.371543	0.348917	0.360365	0.39803	0.366809	0.369779	0.390068	0.378741	0.434261	0.376837	0.443228	0.397244	0.346929	0.362983	0.386203	0.402193	0.379858	0.336441	0.352322	0.341366	0.365651	0.325546	0.311969	0.321895	0.372519	0.430228	0.364511	0.351296	0.385681	0.355598
USDA-ARS	club	QAM192	98X472-4C	0.457411	0.444123	0.437349	0.455811	0.451272	0.449827	0.440232	0.431245	0.440109	0.459521	0.454334	0.433806	0.424196	0.438608	0.411285	0.474506	0.461941	0.437155	0.440635	0.396535	0.438895	0.426017	0.41671	0.434077	0.482374	0.440602	0.437155	0.443127	0.45471	0.443617	0.450672	0.475071	0.4591	0.444222	0.455942	0.446651	0.465988	0.395178	0.431795	0.397001	0.441	0.499794	0.464609	0.446815	0.440242	0.450179
USDA-ARS	club	QAM193	A00103	0.431353	0.409619	0.397472	0.409291	0.420814	0.404859	0.400098	0.412278	0.401576	0.40302	0.405187	0.423506	0.418713	0.404104	0.400657	0.411458	0.423079	0.406656	0.398621	0.4	0.392351	0.397308	0.401838	0.404957	0.459676	0.397669	0.415036	0.438739	0.371438	0.378365	0.392727	0.419107	0.398941	0.391858	0.399836	0.395469	0.422882	0.278102	0.259028	0.269427	0.443401	0.42756	0.380794	0.384274	0.419238	0.399737
USDA-ARS	club	QAM194	A00122	0.47242	0.427295	0.390024	0.408378	0.388212	0.416612	0.411547	0.385675	0.408428	0.397929	0.407927	0.389328	0.403283	0.385242	0.444572	0.407584	0.421206	0.400639	0.424646	0.451484	0.409225	0.41364	0.448619	0.419648	0.475837	0.430685	0.490085	0.438049	0.399105	0.40137	0.441829	0.457856	0.419845	0.383257	0.392585	0.383257	0.41051	0.2762	0.297702	0.269153	0.440102	0.478049	0.397669	0.40691	0.420912	0.386458
USDA-ARS	club	QAM196	A00151	0.486432	0.461876	0.429744	0.445568	0.421158	0.457969	0.4413	0.428315	0.441817	0.460703	0.446675	0.431204	0.431245	0.432591	0.438838	0.43631	0.462926	0.425772	0.43654	0.433257	0.428544	0.415594	0.438032	0.423686	0.483436	0.449311	0.459282	0.461569	0.433913	0.463254	0.449162	0.472593	0.446971	0.404957	0.427249	0.409225	0.442154	0.326802	0.312508	0.321098	0.450878	0.496822	0.42193	0.438608	0.439418	0.445625
USDA-ARS	club	QAM197	A00154	0.490602	0.442121	0.41566	0.42564	0.441915	0.452528	0.452495	0.436441	0.445132	0.444123	0.457518	0.436859	0.441694	0.433149	0.437295	0.44849	0.461359	0.405975	0.424819	0.435982	0.440939	0.424909	0.441611	0.435907	0.491193	0.435817	0.454062	0.445927	0.429022	0.458864	0.441202	0.471725	0.441554	0.422653	0.430236	0.426592	0.440479	0.261293	0.289781	0.255244	0.456163	0.491727	0.426756	0.421569	0.436662	0.408691
USDA-ARS	club	QAM198	A00166	0.466471	0.467634	0.470858	0.473764	0.48567	0.482959	0.472022	0.460599	0.466467	0.478034	0.480315	0.464007	0.471617	0.466708	0.438818	0.461748	0.476785	0.449258	0.461267	0.445204	0.453403	0.439177	0.440555	0.446169	0.500413	0.450103	0.471976	0.465825	0.467058	0.468422	0.469509	0.485698	0.46736	0.46135	0.461085	0.464174	0.484145	0.334668	0.374305	0.328927	0.479852	0.506272	0.482436	0.465001	0.478104	0.475607
USDA-ARS	club	QAM199	A00181	0.430827	0.3516	0.379243	0.374498	0.407288	0.37019	0.372062	0.377085	0.358551	0.364633	0.366842	0.379932	0.378422	0.363526	0.369582	0.350131	0.376419	0.386868	0.357017	0.373802	0.390591	0.384732	0.385424	0.399389	0.438391	0.377249	0.435653	0.423399	0.334668	0.337722	0.372324	0.394193	0.386859	0.392515	0.390339	0.392383	0.394189	0.267908	0.320547	0.259667	0.395995	0.442219	0.355844	0.353217	0.39427	0.367719
USDA-ARS	club	QAM200	A00187	0.461282	0.370403	0.393252	0.410348	0.392211	0.399243	0.39102	0.386636	0.397308	0.411145	0.397439	0.379939	0.387549	0.37445	0.431541	0.378234	0.403806	0.38337	0.401731	0.419961	0.401477	0.402173	0.430598	0.410276	0.463294	0.398636	0.467201	0.424659	0.39125	0.399424	0.404235	0.438144	0.412204	0.367367	0.367203	0.366776	0.391414	0.262786	0.294944	0.25522	0.424491	0.448734	0.394452	0.380622	0.398271	0.385537
USDA-ARS	club	QAM201	A00198	0.450516	0.410046	0.407223	0.447209	0.408921	0.43805	0.433487	0.432206	0.445995	0.444091	0.433716	0.424614	0.435292	0.421339	0.451904	0.432633	0.446422	0.417892	0.449409	0.44153	0.443861	0.446872	0.454423	0.45334	0.494879	0.451698	0.454137	0.454268	0.434045	0.427183	0.419418	0.475655	0.428431	0.381451	0.4065	0.380794	0.422062	0.262049	0.303471	0.257026	0.47005	0.445715	0.420355	0.423506	0.454728	0.414018
USDA-ARS	club	QAM203	A00212	0.449326	0.426362	0.422095	0.44954	0.432252	0.441258	0.436916	0.421543	0.432526	0.43736	0.439313	0.428192	0.425631	0.417761	0.434143	0.427091	0.453504	0.414773	0.436113	0.440972	0.434242	0.438871	0.433403	0.44698	0.487695	0.443368	0.443581	0.45657	0.425542	0.419558	0.43759	0.452385	0.420567	0.425148	0.424261	0.425082	0.444222	0.228989	0.295165	0.221298	0.457148	0.459512	0.418352	0.430326	0.44065	0.422348
USDA-ARS	club	QAM204	A00228	0.470411	0.407879	0.432239	0.441455	0.438772	0.444879	0.436047	0.418286	0.429317	0.435883	0.444222	0.422734	0.429908	0.41241	0.441924	0.430663	0.455154	0.399902	0.426691	0.433872	0.435349	0.438969	0.433782	0.451239	0.485316	0.430991	0.462475	0.451773	0.419009	0.424294	0.409061	0.443261	0.421405	0.413624	0.423244	0.417039	0.434209	0.207945	0.263001	0.200361	0.472521	0.478693	0.417531	0.41845	0.419361	0.412771
USDA-ARS	club	QAM205	A00229	0.444377	0.387689	0.396487	0.391891	0.407641	0.410906	0.395485	0.386014	0.397332	0.409831	0.401952	0.392867	0.390742	0.370289	0.395732	0.414084	0.420913	0.381615	0.404358	0.425082	0.42527	0.420361	0.414296	0.434964	0.47165	0.402462	0.443432	0.431858	0.394025	0.373506	0.396297	0.423239	0.407651	0.383651	0.390512	0.382928	0.421814	0.257378	0.245288	0.250845	0.45306	0.442876	0.382353	0.370057	0.398973	0.385717
USDA-ARS	club	QAM206	A00248	0.495132	0.432272	0.410562	0.424327	0.41817	0.433815	0.424769	0.403611	0.415496	0.428693	0.429678	0.413837	0.419656	0.398851	0.460013	0.424918	0.4536	0.412475	0.435719	0.46135	0.43269	0.437886	0.465529	0.447177	0.490991	0.432666	0.484439	0.450308	0.413526	0.432493	0.442712	0.469845	0.433125	0.409127	0.418155	0.408207	0.44304	0.236301	0.244714	0.223924	0.466478	0.495887	0.410407	0.412491	0.414428	0.400221
USDA-ARS	club	QAM207	A99105	0.455498	0.425861	0.432435	0.446568	0.460087	0.43452	0.42921	0.423412	0.424736	0.425817	0.42617	0.43292	0.423226	0.419188	0.41007	0.437251	0.438767	0.397947	0.416242	0.418498	0.415224	0.415658	0.414165	0.426369	0.479573	0.433812	0.425064	0.440813	0.393596	0.407811	0.422388	0.435604	0.42625	0.425016	0.407369	0.428956	0.435806	0.341841	0.363845	0.33868	0.459008	0.459861	0.392924	0.411989	0.425591	0.429179
USDA-ARS	club	QAM208	A99138	0.451746	0.427511	0.443294	0.457584	0.441226	0.446872	0.432591	0.422316	0.428315	0.435579	0.435949	0.429317	0.432403	0.418188	0.431771	0.417794	0.449006	0.42111	0.442121	0.444443	0.430317	0.437113	0.43805	0.442703	0.49907	0.458897	0.457737	0.47226	0.442867	0.431911	0.438656	0.459534	0.429111	0.413624	0.416546	0.410867	0.433684	0.250713	0.311096	0.249696	0.468654	0.467645	0.412935	0.428717	0.448323	0.430094
USDA-ARS	club	QAM209	A99165	0.465806	0.396487	0.407321	0.422685	0.413526	0.429643	0.42838	0.435194	0.419943	0.429965	0.425213	0.432944	0.446249	0.421856	0.434627	0.444682	0.443368	0.440972	0.426986	0.43791	0.435012	0.439337	0.443014	0.444706	0.490383	0.437196	0.448547	0.455848	0.421256	0.404587	0.431705	0.460367	0.420937	0.407026	0.409422	0.40742	0.438707	0.304653	0.350893	0.302878	0.461989	0.457387	0.391957	0.415857	0.444948	0.397894
USDA-ARS	club	QAM211	ARS00127	0.478291	0.409085	0.384011	0.400657	0.410473	0.414353	0.404776	0.379744	0.394714	0.39986	0.410151	0.38566	0.397216	0.379514	0.429317	0.406566	0.421298	0.387557	0.387844	0.426034	0.397899	0.404104	0.423342	0.409849	0.452099	0.401773	0.465036	0.424252	0.384692	0.402609	0.416594	0.43235	0.420026	0.394255	0.405056	0.393336	0.429744	0.258067	0.289026	0.25151	0.43777	0.487163	0.409695	0.383585	0.378634	0.392309
USDA-ARS	lax	QAM212	ARS96105	0.319656	0.251871	0.32242	0.274458	0.327085	0.250287	0.261917	0.273268	0.261556	0.269459	0.262475	0.288542	0.266349	0.277282	0.258124	0.265332	0.264412	0.281845	0.255981	0.282591	0.258437	0.265299	0.27738	0.264215	0.333033	0.21497	0.375673	0.311965	0.270946	0.266185	0.28759	0.300344	0.334102	0.280926	0.27459	0.283093	0.267767	0.442022	0.394762	0.436014	0.311876	0.369238	0.309192	0.21497	0.297956	0.30448
USDA-ARS	club	QAM213	ARS97173-16	0.465553	0.421536	0.438805	0.452856	0.429932	0.46392	0.447209	0.428332	0.439823	0.445494	0.443894	0.426846	0.441727	0.421865	0.44803	0.43736	0.453298	0.404235	0.431484	0.435358	0.430926	0.435161	0.438575	0.44478	0.490993	0.434889	0.459151	0.452239	0.430762	0.440184	0.410965	0.449129	0.403767	0.391891	0.401379	0.392679	0.411228	0.275993	0.298481	0.270552	0.464445	0.456548	0.436047	0.431123	0.438886	0.438969
USDA-ARS	club	QAM214	ARS98237-28	0.484833	0.422324	0.384003	0.400484	0.406754	0.391234	0.386014	0.378037	0.394714	0.38388	0.399179	0.378037	0.38388	0.378619	0.428923	0.401641	0.423506	0.384997	0.392613	0.418615	0.404924	0.410998	0.422029	0.415299	0.455662	0.421668	0.46044	0.425443	0.406205	0.401576	0.442243	0.436629	0.416481	0.40975	0.421602	0.409554	0.431911	0.271044	0.285653	0.266218	0.434767	0.493736	0.403414	0.38503	0.401149	0.380228
USDA-ARS	club	QAM215	ARS99136	0.492753	0.475852	0.46089	0.4601	0.471337	0.484379	0.474522	0.466461	0.470961	0.474966	0.472489	0.469218	0.474309	0.46309	0.453775	0.45896	0.473226	0.464139	0.478619	0.45608	0.457892	0.446076	0.452027	0.450234	0.519406	0.487122	0.45949	0.476779	0.464902	0.482007	0.482724	0.494435	0.448934	0.457321	0.450418	0.458175	0.471895	0.352055	0.385484	0.34989	0.474884	0.488511	0.442521	0.476187	0.489134	0.453604
USDA-ARS	club	QAM216	ARS99137	0.448341	0.413821	0.42413	0.435095	0.431779	0.427643	0.417892	0.408232	0.411974	0.414183	0.41891	0.409718	0.415364	0.397102	0.413616	0.40371	0.435973	0.411819	0.424425	0.432329	0.417194	0.41977	0.425106	0.429998	0.482788	0.44954	0.444386	0.459972	0.419525	0.411589	0.430039	0.45032	0.408569	0.401641	0.395699	0.400197	0.421044	0.261998	0.311162	0.260628	0.451633	0.458247	0.391169	0.412401	0.429685	0.418015
USDA-ARS	club	QAM217	C960003	0.520625	0.493322	0.475501	0.496546	0.477044	0.504994	0.485414	0.467487	0.479059	0.487051	0.49033	0.482724	0.481996	0.459196	0.495843	0.497262	0.500767	0.463432	0.498518	0.495115	0.486697	0.489409	0.498078	0.495883	0.541719	0.491072	0.511041	0.497515	0.485256	0.490893	0.484484	0.490368	0.461777	0.465191	0.470877	0.464863	0.483342	0.365514	0.367259	0.363304	0.521554	0.504139	0.455758	0.491227	0.484744	0.469804
USDA-ARS	club	QAM218	C960097	0.473292	0.43269	0.422085	0.419726	0.424773	0.442685	0.43703	0.416332	0.423561	0.433254	0.434889	0.414351	0.427404	0.418925	0.420033	0.433543	0.444007	0.417466	0.449753	0.441963	0.43826	0.429505	0.439617	0.43592	0.500214	0.456997	0.459685	0.466743	0.447341	0.436432	0.460357	0.471474	0.443644	0.416612	0.420501	0.420617	0.440547	0.349637	0.354905	0.342889	0.457337	0.488428	0.412688	0.435866	0.44351	0.410321
Oregon	lax	QAM219	WEATHERFORD	0.368821	0.283841	0.341439	0.282867	0.392606	0.275898	0.294996	0.303009	0.282744	0.279879	0.297888	0.328288	0.304502	0.297717	0.265478	0.297616	0.301658	0.300271	0.263602	0.272114	0.281748	0.265806	0.292153	0.274631	0.357639	0.256765	0.380041	0.306628	0.242663	0.253004	0.297618	0.288048	0.363271	0.361786	0.330488	0.367039	0.325515	0.490759	0.455699	0.485355	0.293171	0.427164	0.336237	0.268995	0.301285	0.32141
USDA-ARS	lax	QAM220	X00270-6L	0.358174	0.273646	0.309597	0.229827	0.339684	0.245349	0.257649	0.276883	0.249857	0.253204	0.270998	0.295948	0.270777	0.264894	0.265931	0.282031	0.281437	0.292337	0.267542	0.284141	0.275358	0.282674	0.29993	0.286955	0.364068	0.277286	0.37193	0.336776	0.209619	0.234942	0.299253	0.293838	0.32894	0.323071	0.303018	0.32852	0.307185	0.440851	0.395918	0.435243	0.281974	0.355627	0.303495	0.255637	0.291449	0.294704
USDA-ARS	lax	QAM221	X00277-4L	0.344007	0.279613	0.294673	0.250812	0.34465	0.242482	0.257026	0.272882	0.249836	0.26218	0.265463	0.280243	0.273473	0.254924	0.288361	0.260315	0.283732	0.271462	0.278536	0.302806	0.282633	0.289542	0.327798	0.290709	0.371847	0.248759	0.38666	0.308073	0.232502	0.249297	0.316078	0.319455	0.330882	0.302495	0.283248	0.308404	0.28828	0.427354	0.3826	0.421978	0.311013	0.389978	0.292745	0.246454	0.313265	0.297463
USDA-ARS	lax	QAM222	X00290-4L	0.281597	0.340403	0.383541	0.345518	0.350858	0.34631	0.344563	0.360133	0.347568	0.335421	0.338048	0.369564	0.346655	0.345338	0.320534	0.356829	0.341549	0.329201	0.331392	0.352403	0.340396	0.35448	0.351836	0.352066	0.397121	0.335651	0.288529	0.392227	0.341521	0.348652	0.319648	0.363527	0.350669	0.296257	0.281547	0.297857	0.29539	0.466815	0.380483	0.465272	0.374526	0.289544	0.369985	0.315524	0.376734	0.372389
USDA-ARS	club	QAM223	X00295-14C	0.426235	0.399278	0.418225	0.402878	0.386747	0.381482	0.386791	0.370444	0.389116	0.394631	0.388638	0.392178	0.375106	0.374244	0.403775	0.411777	0.413539	0.377339	0.402427	0.412664	0.387489	0.396691	0.412861	0.399882	0.449993	0.358533	0.465627	0.406705	0.377888	0.395209	0.394325	0.432765	0.422068	0.371865	0.363386	0.367991	0.395476	0.368531	0.359527	0.363592	0.448474	0.438594	0.402716	0.36504	0.386898	0.390238
USDA-ARS	club	QAM224	X010251-3C	0.449326	0.385463	0.401943	0.402469	0.407296	0.405653	0.394309	0.389739	0.393858	0.395769	0.40348	0.38571	0.38306	0.373202	0.382493	0.388017	0.400033	0.395272	0.400573	0.417932	0.41427	0.417848	0.410858	0.427492	0.473245	0.410111	0.453907	0.446369	0.401672	0.384012	0.382401	0.4199	0.419326	0.385555	0.406951	0.390085	0.41534	0.318161	0.298701	0.308674	0.426524	0.447861	0.381845	0.370444	0.412865	0.390021
USDA-ARS	club	QAM225	X010251-4C	0.448336	0.381015	0.398726	0.389181	0.409074	0.394706	0.390716	0.387555	0.386146	0.385095	0.395625	0.376756	0.377085	0.3674	0.376632	0.375244	0.389724	0.381687	0.385841	0.415191	0.404498	0.405367	0.399547	0.415815	0.470098	0.401788	0.456139	0.432455	0.387089	0.366349	0.388376	0.414589	0.407997	0.391989	0.406467	0.395666	0.409619	0.320477	0.302955	0.311604	0.412081	0.453985	0.367925	0.367538	0.406323	0.378255
USDA-ARS	club	QAM226	X010251-5C	0.44835	0.385817	0.407247	0.398884	0.406384	0.406664	0.398752	0.397783	0.399245	0.39977	0.401418	0.389199	0.390512	0.379013	0.387557	0.390085	0.403152	0.393598	0.400696	0.415069	0.418056	0.418991	0.415027	0.430926	0.470131	0.416152	0.448555	0.448317	0.401412	0.383346	0.391751	0.426393	0.414248	0.386967	0.404662	0.390381	0.423112	0.317334	0.294583	0.30636	0.426476	0.447045	0.379514	0.371749	0.424703	0.396815
USDA-ARS	club	QAM227	X010251-7C	0.44675	0.388707	0.401177	0.403289	0.409048	0.407452	0.39559	0.390471	0.39404	0.399072	0.405548	0.389969	0.386047	0.375097	0.383684	0.396544	0.404949	0.396577	0.40599	0.417892	0.417866	0.421026	0.41332	0.430556	0.47625	0.409264	0.453767	0.446502	0.402421	0.381944	0.384708	0.421568	0.424187	0.388763	0.408339	0.393097	0.418905	0.324408	0.300488	0.315248	0.434455	0.450676	0.377741	0.375664	0.41766	0.388448
USDA-ARS	club	QAM228	X010253-4C	0.453561	0.390133	0.401576	0.411359	0.412694	0.41529	0.40443	0.38942	0.40183	0.409429	0.408396	0.399072	0.392243	0.379258	0.395108	0.409939	0.41937	0.389976	0.395986	0.408002	0.403462	0.402147	0.397765	0.413294	0.462545	0.398162	0.438247	0.426811	0.382048	0.378094	0.381694	0.420199	0.404226	0.394386	0.392563	0.393992	0.426712	0.277706	0.262738	0.268505	0.443948	0.442755	0.383782	0.385316	0.395301	0.386973
USDA-ARS	club	QAM229	X010259-2C	0.458266	0.414727	0.368568	0.409987	0.378796	0.413381	0.408728	0.393891	0.41242	0.415517	0.405281	0.383913	0.389481	0.383526	0.449172	0.389459	0.416058	0.406229	0.430089	0.445631	0.409606	0.417542	0.44629	0.420398	0.466289	0.441672	0.463092	0.425553	0.403311	0.415944	0.43796	0.450265	0.422123	0.379875	0.394874	0.379613	0.406842	0.317086	0.321052	0.310571	0.4263	0.458475	0.374482	0.409391	0.424927	0.389459
USDA-ARS	club	QAM230	X010260-6C	0.473059	0.413058	0.383362	0.399138	0.402652	0.408822	0.407518	0.372937	0.393095	0.393703	0.406662	0.380357	0.394491	0.381254	0.438698	0.413845	0.407991	0.396807	0.414404	0.44176	0.403972	0.411908	0.439068	0.4103	0.469037	0.427741	0.481753	0.427366	0.409634	0.396643	0.439483	0.447631	0.435513	0.40545	0.404725	0.405318	0.419761	0.341107	0.341665	0.336347	0.454254	0.480437	0.389133	0.394786	0.40757	0.381085
USDA-ARS	club	QAM231	X010262-1C	0.470735	0.419054	0.401666	0.391399	0.389945	0.417104	0.401313	0.408665	0.416669	0.407697	0.400427	0.387557	0.401609	0.387525	0.448621	0.41937	0.418833	0.404808	0.425861	0.460571	0.423572	0.428553	0.450287	0.434668	0.481801	0.43329	0.479416	0.452944	0.407303	0.397702	0.437886	0.452425	0.419764	0.377249	0.388116	0.377249	0.405515	0.299982	0.308569	0.295747	0.439591	0.463377	0.383782	0.397923	0.424047	0.385368
USDA-ARS	club	QAM232	X010262-5C	0.46854	0.411917	0.387689	0.392966	0.388952	0.405121	0.395043	0.388378	0.399326	0.388934	0.397833	0.381311	0.394682	0.382567	0.431803	0.393336	0.399275	0.393106	0.407223	0.436244	0.401674	0.408822	0.430293	0.412508	0.464099	0.41172	0.476386	0.439008	0.392186	0.381779	0.420698	0.436305	0.405531	0.378923	0.390035	0.378989	0.408133	0.317159	0.300197	0.313259	0.414649	0.466403	0.375894	0.382961	0.408501	0.379079
USDA-ARS	club	QAM233	X010263-3C	0.469159	0.421274	0.379825	0.394622	0.386573	0.392548	0.390313	0.382377	0.389659	0.386376	0.388763	0.380293	0.389223	0.387853	0.440151	0.386474	0.40474	0.404045	0.417135	0.432337	0.394246	0.399597	0.429915	0.404095	0.464992	0.421536	0.488608	0.427067	0.386741	0.378715	0.4303	0.442755	0.412762	0.378628	0.391423	0.378562	0.405277	0.297207	0.305877	0.290125	0.41926	0.471902	0.379144	0.391291	0.412151	0.373931
USDA-ARS	club	QAM234	X010264-1C	0.45441	0.413825	0.391102	0.39569	0.375675	0.406778	0.401232	0.378544	0.390507	0.393904	0.40682	0.379637	0.39647	0.373988	0.413738	0.385555	0.392683	0.380389	0.398118	0.438796	0.388505	0.391195	0.420879	0.399452	0.462845	0.398013	0.470976	0.438819	0.393605	0.392449	0.416469	0.435976	0.398927	0.363001	0.370967	0.367072	0.388325	0.334909	0.315005	0.327474	0.414617	0.458478	0.399039	0.380046	0.426222	0.388704
USDA-ARS	club	QAM235	X010283-3C	0.446774	0.397308	0.403265	0.421131	0.410683	0.411506	0.408453	0.390978	0.406277	0.406384	0.406588	0.388352	0.399801	0.380368	0.41067	0.416678	0.414804	0.401806	0.402265	0.41369	0.401182	0.40439	0.407435	0.412523	0.459829	0.425023	0.430302	0.417769	0.400827	0.390044	0.390873	0.418144	0.390873	0.405811	0.409372	0.40522	0.429243	0.297857	0.314502	0.286818	0.438218	0.439829	0.383084	0.391495	0.407662	0.391295
USDA-ARS	club	QAM236	X010283-5C	0.476986	0.409534	0.419586	0.436132	0.424463	0.435902	0.426977	0.414622	0.430912	0.431569	0.426364	0.412337	0.418277	0.400669	0.437161	0.433773	0.438687	0.421624	0.424274	0.44051	0.433046	0.434983	0.431008	0.442394	0.487653	0.429951	0.454593	0.435882	0.419422	0.416027	0.414131	0.435605	0.400061	0.414741	0.430676	0.416842	0.443387	0.279271	0.300217	0.266357	0.448069	0.469405	0.414929	0.408323	0.420428	0.40899
USDA-ARS	club	QAM237	X010290-2C	0.401687	0.346807	0.370958	0.381302	0.381508	0.348523	0.360619	0.344911	0.361983	0.360013	0.364347	0.351985	0.343992	0.332469	0.365594	0.3532	0.366988	0.36982	0.379711	0.380195	0.379243	0.384528	0.391817	0.389707	0.440897	0.371274	0.410989	0.423593	0.361703	0.342169	0.348969	0.391461	0.386835	0.368024	0.38443	0.371307	0.38942	0.337137	0.37527	0.329553	0.373718	0.39858	0.351851	0.358232	0.39353	0.353519
USDA-ARS	club	QAM238	X010290-8C	0.405371	0.356292	0.376791	0.390035	0.379759	0.358987	0.372814	0.356467	0.373629	0.369665	0.375903	0.363189	0.355877	0.342974	0.376625	0.36318	0.376813	0.369534	0.391751	0.390832	0.390077	0.395822	0.403134	0.400344	0.448652	0.382287	0.412302	0.424512	0.372537	0.352764	0.35443	0.39506	0.389683	0.36612	0.38095	0.369337	0.38603	0.339411	0.374399	0.330646	0.383311	0.40003	0.356914	0.362696	0.405994	0.359376
USDA-ARS	club	QAM239	X010291-4C	0.405182	0.35128	0.370567	0.374662	0.395043	0.34615	0.349431	0.331968	0.341136	0.337065	0.344688	0.343154	0.335167	0.323966	0.350138	0.340972	0.353406	0.358667	0.366875	0.36506	0.366078	0.368302	0.372939	0.377157	0.429553	0.36763	0.413624	0.413351	0.346914	0.343097	0.345502	0.384162	0.373629	0.369895	0.375599	0.37436	0.386235	0.312852	0.347768	0.305925	0.380252	0.404217	0.34789	0.352791	0.374808	0.34125
USDA-ARS	club	QAM240	X010293-6C	0.427623	0.358142	0.363395	0.374187	0.381431	0.370608	0.371322	0.362359	0.378267	0.371749	0.37422	0.369582	0.355793	0.338116	0.385382	0.348908	0.371799	0.376977	0.392515	0.39258	0.398875	0.405605	0.417925	0.408682	0.454992	0.386835	0.422981	0.427962	0.361416	0.357312	0.364839	0.399936	0.388991	0.377938	0.384167	0.381353	0.392088	0.356351	0.379831	0.349293	0.38281	0.42445	0.349081	0.362696	0.394552	0.360223
USDA-ARS	club	QAM241	X010298-5C	0.459413	0.421504	0.417964	0.4532	0.413311	0.442088	0.438654	0.425876	0.446297	0.440519	0.438895	0.436437	0.436448	0.422948	0.443861	0.438164	0.455618	0.426986	0.445288	0.442942	0.441202	0.442858	0.450212	0.451863	0.486316	0.449433	0.454587	0.456605	0.429291	0.41886	0.41794	0.457842	0.415535	0.424253	0.431926	0.422611	0.44692	0.288041	0.334806	0.282386	0.472053	0.471475	0.418179	0.41369	0.443683	0.413646
USDA-ARS	club	QAM242	X010300-2C	0.462786	0.43186	0.425983	0.45471	0.433959	0.450433	0.449153	0.433141	0.445264	0.442679	0.44835	0.437176	0.444172	0.430302	0.442274	0.460948	0.465204	0.43067	0.449138	0.448785	0.443626	0.443007	0.447676	0.454358	0.492878	0.461254	0.451937	0.463602	0.438835	0.430219	0.433961	0.457302	0.423324	0.425016	0.43109	0.421339	0.446198	0.29056	0.317986	0.285741	0.486173	0.473422	0.428685	0.426494	0.448625	0.421264
USDA-ARS	club	QAM243	X010302-1C	0.459225	0.427643	0.41515	0.4635	0.416866	0.45046	0.450689	0.439297	0.45311	0.447768	0.449015	0.447135	0.446389	0.434603	0.439823	0.442679	0.459225	0.425968	0.451863	0.441226	0.439934	0.440873	0.446783	0.448391	0.492528	0.450015	0.461162	0.459564	0.43186	0.432442	0.428914	0.466362	0.421322	0.417433	0.422521	0.416448	0.433158	0.279974	0.323324	0.274688	0.478807	0.474515	0.412213	0.428019	0.449757	0.411267
USDA-ARS	club	QAM244	X010302-2C	0.466546	0.434242	0.417892	0.45095	0.425172	0.435128	0.43109	0.419829	0.432681	0.437588	0.427577	0.4255	0.427052	0.42028	0.446947	0.437113	0.454567	0.422259	0.448021	0.445174	0.431156	0.433051	0.438805	0.441989	0.49299	0.448407	0.456008	0.457794	0.426049	0.424285	0.430792	0.461118	0.411374	0.415627	0.418812	0.414117	0.43081	0.270534	0.312016	0.266168	0.477557	0.473653	0.413559	0.426452	0.438472	0.409175
USDA-ARS	club	QAM245	X010302-5C	0.455651	0.418785	0.413712	0.444434	0.402368	0.439059	0.42975	0.415971	0.430118	0.429634	0.428661	0.422274	0.418932	0.409545	0.432517	0.426318	0.446362	0.423694	0.448514	0.441184	0.440608	0.44042	0.444778	0.447938	0.490941	0.460915	0.458584	0.467986	0.436128	0.414207	0.424695	0.453602	0.422199	0.408043	0.408148	0.407715	0.43634	0.323782	0.317702	0.317314	0.465377	0.461809	0.412541	0.420731	0.453136	0.413256
USDA-ARS	club	QAM246	X010455-2C	0.480801	0.424561	0.40423	0.449893	0.411318	0.434364	0.447816	0.424736	0.437229	0.435152	0.43933	0.430991	0.432108	0.426231	0.463607	0.428267	0.450168	0.398019	0.42165	0.427905	0.423324	0.4348	0.44798	0.432403	0.461891	0.423605	0.468687	0.423764	0.398789	0.432845	0.427413	0.460255	0.42912	0.397111	0.414544	0.395863	0.412234	0.267227	0.318606	0.260867	0.462593	0.465673	0.408109	0.391497	0.424092	0.408601
USDA-ARS	club	QAM247	X010463-4C	0.452517	0.379777	0.351007	0.347067	0.374498	0.371274	0.357476	0.358888	0.370845	0.364798	0.364428	0.35046	0.351797	0.329834	0.38086	0.36172	0.384767	0.33063	0.351928	0.397174	0.369194	0.370355	0.385964	0.375647	0.426581	0.354695	0.427264	0.387995	0.334528	0.345336	0.389687	0.377031	0.366185	0.346848	0.360473	0.350591	0.365642	0.312464	0.283994	0.309757	0.392942	0.429079	0.350637	0.338746	0.35671	0.363359
USDA-ARS	club	QAM248	X010463-9C	0.462335	0.387089	0.358599	0.35297	0.368809	0.368039	0.353471	0.359849	0.369722	0.360595	0.365824	0.355104	0.346323	0.331278	0.383075	0.360891	0.3797	0.329234	0.344885	0.391676	0.372316	0.371733	0.386859	0.378094	0.428264	0.34949	0.427658	0.389511	0.326411	0.337516	0.392217	0.380433	0.365445	0.350919	0.369755	0.351182	0.375796	0.307927	0.290184	0.303675	0.376443	0.448741	0.37179	0.334633	0.356227	0.37325
USDA-ARS	club	QAM249	X010662-2C	0.509852	0.470768	0.453711	0.458193	0.462806	0.480687	0.483591	0.466635	0.471071	0.467071	0.485766	0.473494	0.470903	0.457863	0.473088	0.469592	0.4843	0.439433	0.451449	0.473153	0.461824	0.446007	0.474652	0.453387	0.51559	0.468518	0.488452	0.459036	0.45158	0.484539	0.473686	0.489134	0.473065	0.458264	0.469061	0.458067	0.465296	0.341605	0.344796	0.333914	0.479864	0.515758	0.449105	0.445873	0.457902	0.444106
USDA-ARS	club	QAM250	X010669-2C	0.455528	0.384305	0.393432	0.388656	0.420313	0.395863	0.398177	0.380959	0.391596	0.39889	0.394485	0.386588	0.383125	0.369262	0.391644	0.40673	0.424285	0.371898	0.400777	0.403832	0.401985	0.398407	0.403528	0.410873	0.459092	0.405877	0.435833	0.409558	0.371002	0.368122	0.391169	0.418159	0.412097	0.388969	0.395437	0.388116	0.411768	0.28585	0.28608	0.279251	0.453824	0.443909	0.362869	0.375548	0.384379	0.382901
USDA-ARS	lax	QAM251	X010678-8C	0.319755	0.165955	0.261383	0.194261	0.320116	0.154719	0.171363	0.191817	0.176214	0.168967	0.179341	0.210201	0.181705	0.172241	0.18608	0.147899	0.171274	0.178923	0.155973	0.188582	0.175524	0.184397	0.21817	0.185946	0.275531	0.149081	0.340053	0.273546	0.150492	0.169173	0.187319	0.201827	0.271208	0.284964	0.241882	0.288444	0.225837	0.434439	0.383543	0.427798	0.191118	0.35337	0.222292	0.152495	0.211915	0.218606
USDA-ARS	club	QAM252	X010679-1C	0.46056	0.438862	0.425378	0.448162	0.432968	0.45146	0.445798	0.426115	0.437844	0.434274	0.444852	0.423769	0.433905	0.421372	0.446684	0.441793	0.4645	0.420558	0.436251	0.441939	0.434857	0.440274	0.433535	0.445977	0.486758	0.453635	0.452594	0.454009	0.418415	0.416866	0.442867	0.452225	0.433191	0.426527	0.436194	0.428168	0.455712	0.21295	0.287877	0.216518	0.474876	0.472083	0.417039	0.428529	0.423823	0.428676
USDA-ARS	club	QAM253	X010679-3C	0.479726	0.41982	0.411153	0.424202	0.415682	0.432305	0.427437	0.412696	0.426133	0.42165	0.423441	0.409718	0.415699	0.402486	0.4478	0.419074	0.445338	0.390241	0.405647	0.429308	0.416347	0.425316	0.429637	0.427312	0.470457	0.417588	0.46766	0.425471	0.389895	0.41415	0.423867	0.432072	0.42459	0.407091	0.414412	0.405844	0.42459	0.227945	0.278345	0.226837	0.453723	0.482714	0.410538	0.393211	0.402479	0.415388
USDA-ARS	club	QAM254	X010704-3C	0.35993	0.338871	0.373451	0.34176	0.251608	0.338707	0.323292	0.344509	0.331138	0.33722	0.327019	0.341005	0.330762	0.323835	0.332624	0.367958	0.350541	0.346216	0.328685	0.344879	0.331088	0.345625	0.352955	0.346995	0.408352	0.296235	0.366947	0.406719	0.32807	0.335194	0.293762	0.367815	0.345855	0.151666	0.224629	0.151534	0.255587	0.391972	0.34189	0.38557	0.364447	0.293163	0.36227	0.309658	0.372946	0.370542
USDA-ARS	club	QAM255	X010726-2C	0.347332	0.268647	0.351469	0.312664	0.273826	0.313294	0.298851	0.327315	0.305331	0.324688	0.30613	0.320427	0.306106	0.312574	0.283346	0.32687	0.308641	0.300985	0.305211	0.290109	0.285194	0.29304	0.293762	0.29524	0.375237	0.269238	0.333732	0.355077	0.28722	0.275607	0.241226	0.30689	0.307949	0.17111	0.239363	0.166054	0.224506	0.402576	0.361177	0.397881	0.334012	0.281265	0.341202	0.269829	0.347544	0.34798
USDA-ARS	lax	QAM256	X010729-1L	0.355388	0.30132	0.345957	0.31007	0.225546	0.295861	0.291817	0.302296	0.298511	0.293473	0.299096	0.317588	0.304325	0.289387	0.293712	0.311687	0.313657	0.310825	0.283033	0.314854	0.298783	0.303101	0.326214	0.307187	0.367089	0.264246	0.350442	0.371818	0.29339	0.303265	0.259083	0.316823	0.312762	0.136259	0.208124	0.139739	0.225257	0.417424	0.375721	0.413058	0.329124	0.277901	0.31392	0.246601	0.332834	0.336684
USDA-ARS	lax	QAM257	X010730-6L	0.31378	0.293729	0.355933	0.318967	0.266759	0.315364	0.298547	0.329135	0.302847	0.31355	0.306435	0.321495	0.313287	0.307781	0.288838	0.340085	0.322489	0.332305	0.292407	0.310046	0.299114	0.312213	0.319041	0.309619	0.362309	0.256172	0.378726	0.353806	0.313359	0.301018	0.299448	0.33399	0.356065	0.21195	0.267925	0.211884	0.272127	0.436038	0.389829	0.4271	0.339164	0.337003	0.338641	0.264051	0.333756	0.340799
USDA-ARS	club	QAM258	X010741-3C	0.476793	0.445747	0.408244	0.424791	0.420974	0.441989	0.434508	0.41559	0.424734	0.425408	0.438886	0.412079	0.425664	0.409444	0.451672	0.426599	0.439953	0.404546	0.420317	0.457509	0.422355	0.426465	0.443907	0.435231	0.474836	0.43144	0.474414	0.436937	0.415625	0.431959	0.440538	0.459511	0.4255	0.40485	0.419113	0.408067	0.442173	0.194959	0.258095	0.190866	0.445209	0.483488	0.403003	0.414106	0.423142	0.410551
USDA-ARS	club	QAM259	X010742-2C	0.474048	0.432502	0.409481	0.426778	0.420407	0.44972	0.442184	0.44692	0.432935	0.434552	0.44033	0.437417	0.450943	0.430777	0.456399	0.439133	0.443515	0.423432	0.416627	0.455892	0.42513	0.432469	0.44661	0.436012	0.472573	0.419459	0.460602	0.441604	0.413935	0.435833	0.436513	0.457119	0.423095	0.401215	0.418713	0.400624	0.432705	0.202586	0.258919	0.199301	0.458674	0.467528	0.403928	0.406614	0.435654	0.406301
USDA-ARS	club	QAM260	X010744-3C	0.468155	0.432764	0.392539	0.412171	0.409685	0.415594	0.407945	0.392942	0.404695	0.399138	0.411655	0.392219	0.399967	0.388969	0.426231	0.411687	0.419567	0.390775	0.391718	0.431681	0.392777	0.395437	0.418155	0.406041	0.452683	0.407748	0.450919	0.420847	0.382633	0.405647	0.421142	0.43457	0.401904	0.373506	0.393434	0.377249	0.413001	0.197833	0.240217	0.192745	0.42367	0.462738	0.382337	0.389429	0.403447	0.39743
USDA-ARS	club	QAM261	X010746-4C	0.466275	0.412869	0.423835	0.416529	0.424918	0.428888	0.415347	0.403119	0.41239	0.41717	0.416783	0.392088	0.406689	0.391202	0.436146	0.431648	0.432311	0.390864	0.387678	0.431377	0.413723	0.420453	0.418221	0.424819	0.458008	0.394377	0.461383	0.426625	0.391563	0.429219	0.415347	0.435215	0.418606	0.390643	0.414051	0.394123	0.413723	0.231278	0.259652	0.226607	0.448735	0.4755	0.40893	0.383782	0.398702	0.414239
USDA-ARS	club	QAM262	X010746-5C	0.461985	0.404909	0.414549	0.416159	0.425982	0.437938	0.427973	0.40866	0.420455	0.434762	0.427684	0.41972	0.419612	0.3994	0.44365	0.460247	0.453132	0.394399	0.412635	0.430382	0.42669	0.431625	0.442665	0.441673	0.47433	0.401216	0.470308	0.420672	0.399974	0.420564	0.42003	0.436962	0.446764	0.400779	0.405314	0.404522	0.423558	0.245922	0.282842	0.245519	0.473761	0.466125	0.415478	0.394999	0.39584	0.411765
USDA-ARS	club	QAM263	X010746-8C	0.454892	0.402823	0.422158	0.44105	0.429908	0.460661	0.456295	0.435161	0.446192	0.444509	0.454662	0.435239	0.45	0.425739	0.441035	0.445896	0.459208	0.411285	0.422357	0.430171	0.436901	0.441685	0.431639	0.449269	0.48383	0.416152	0.455187	0.432941	0.402594	0.418647	0.410112	0.445822	0.422134	0.406271	0.420576	0.409685	0.429284	0.216242	0.279613	0.213123	0.469525	0.460142	0.424097	0.411957	0.421725	0.42234
USDA-ARS	club	QAM264	X010780-5C	0.461897	0.416458	0.436603	0.428487	0.453131	0.426692	0.42093	0.403742	0.409723	0.41947	0.42277	0.401761	0.409674	0.391512	0.422729	0.403022	0.424203	0.428262	0.426782	0.437257	0.43202	0.43114	0.43653	0.441409	0.481736	0.434838	0.471886	0.470295	0.419638	0.399637	0.416068	0.433388	0.42739	0.432493	0.435572	0.436826	0.453391	0.305263	0.328136	0.298593	0.441841	0.464958	0.407905	0.411737	0.422542	0.412401
USDA-ARS	club	QAM265	X010782-3C	0.4249	0.353725	0.382132	0.372456	0.415717	0.365069	0.365585	0.359184	0.358378	0.366233	0.369952	0.358724	0.35673	0.34784	0.362228	0.34381	0.376748	0.380941	0.37527	0.37416	0.383559	0.384069	0.387787	0.395067	0.437341	0.375607	0.451263	0.438371	0.364896	0.34153	0.370385	0.397947	0.39678	0.392121	0.397932	0.396717	0.411613	0.303723	0.346231	0.298538	0.388391	0.444817	0.366218	0.357288	0.381783	0.371289
USDA-ARS	club	QAM266	X010787-1C	0.441348	0.390479	0.40332	0.410637	0.418615	0.401895	0.396467	0.393729	0.392751	0.38745	0.399711	0.399991	0.394368	0.385448	0.394279	0.378332	0.40357	0.393097	0.404379	0.408682	0.407378	0.406295	0.412204	0.417358	0.469076	0.404185	0.446347	0.445524	0.383839	0.372554	0.387675	0.413256	0.398144	0.388477	0.391202	0.392375	0.415233	0.277544	0.331926	0.27436	0.42274	0.447684	0.386529	0.379974	0.421912	0.377936
USDA-ARS	lax	QAM267	X010817-4L	0.388041	0.309028	0.385349	0.328398	0.399606	0.354038	0.364576	0.330204	0.342548	0.35476	0.354498	0.342285	0.340536	0.316185	0.320223	0.374754	0.383749	0.337516	0.343336	0.327118	0.367752	0.358461	0.341366	0.357026	0.432786	0.354358	0.378267	0.378214	0.336113	0.318221	0.343834	0.368389	0.394123	0.378464	0.369961	0.378529	0.357706	0.357295	0.385734	0.349376	0.376715	0.414428	0.37239	0.326362	0.32091	0.364066
USDA-ARS	club	QAM268	X010830-2C	0.365069	0.290808	0.33643	0.291381	0.383559	0.290118	0.292784	0.327951	0.309208	0.298965	0.298374	0.30824	0.296577	0.299696	0.262016	0.313878	0.302364	0.355712	0.278091	0.276993	0.300514	0.289593	0.266087	0.293333	0.368735	0.292186	0.320346	0.37713	0.30916	0.254283	0.320707	0.302339	0.303874	0.342318	0.349203	0.345995	0.351352	0.384528	0.379899	0.380293	0.249505	0.395485	0.35719	0.289823	0.317649	0.335102
USDA-ARS	club	QAM269	X950424-1	0.430007	0.373342	0.378398	0.39002	0.412443	0.387295	0.382075	0.365257	0.380466	0.384668	0.388041	0.377577	0.369238	0.359947	0.381976	0.385752	0.398424	0.388214	0.393688	0.39244	0.386367	0.386704	0.398326	0.399081	0.455949	0.390444	0.432863	0.42216	0.369238	0.361326	0.375664	0.410389	0.407485	0.389724	0.387853	0.394255	0.415388	0.283782	0.27981	0.272874	0.415774	0.446216	0.364854	0.361129	0.392799	0.361694
USDA-ARS	club	QAM270	X950424-2	0.457666	0.396548	0.410857	0.404254	0.424517	0.419336	0.406738	0.397894	0.406353	0.420606	0.415437	0.394086	0.399387	0.379709	0.407505	0.404756	0.421492	0.395434	0.406907	0.426038	0.417631	0.414793	0.419653	0.428734	0.470366	0.393481	0.455478	0.431903	0.395018	0.389242	0.406322	0.414374	0.4021	0.401116	0.407531	0.404924	0.426268	0.29332	0.26704	0.285944	0.434759	0.463101	0.392416	0.378271	0.402235	0.400207
USDA-ARS	lax	QAM271	X950851	0.348037	0.29826	0.324824	0.273966	0.29926	0.227034	0.245673	0.267654	0.261744	0.231022	0.232961	0.275533	0.251114	0.256596	0.261917	0.253874	0.237131	0.291357	0.257214	0.296807	0.249958	0.261858	0.294706	0.267711	0.361055	0.28868	0.362013	0.335331	0.262467	0.2739	0.291372	0.305732	0.306384	0.257124	0.246938	0.25824	0.263263	0.434069	0.389107	0.428652	0.301779	0.335176	0.290053	0.245929	0.325005	0.303707
USDA-ARS	club	QAM272	X960011C	0.486331	0.459216	0.425804	0.450926	0.43581	0.451192	0.44972	0.431046	0.440567	0.444959	0.445664	0.431195	0.436789	0.427091	0.467183	0.447058	0.459822	0.426139	0.432646	0.462532	0.425254	0.435942	0.460385	0.438476	0.484286	0.441431	0.483049	0.444215	0.421639	0.441853	0.450439	0.468526	0.436296	0.422348	0.431562	0.421626	0.448485	0.25075	0.296635	0.246519	0.460518	0.485845	0.43534	0.425635	0.424849	0.426935
USDA-ARS	club	QAM273	X9602044-2C	0.457305	0.436909	0.426355	0.437702	0.424329	0.411166	0.423204	0.397986	0.412814	0.398459	0.411948	0.413745	0.415804	0.39852	0.436445	0.406555	0.422542	0.382736	0.398708	0.43346	0.40963	0.411698	0.438767	0.423364	0.464558	0.415837	0.454609	0.432971	0.38815	0.42411	0.41504	0.434718	0.40898	0.399663	0.388833	0.3994	0.408807	0.32272	0.328734	0.315972	0.443365	0.44689	0.397756	0.388422	0.40806	0.415612
USDA-ARS	club	QAM274	X960407	0.413944	0.364478	0.384898	0.378028	0.398153	0.384668	0.380654	0.385988	0.374294	0.392381	0.383576	0.39798	0.389396	0.37216	0.384471	0.400197	0.40545	0.395962	0.39555	0.40439	0.399564	0.398266	0.406647	0.411293	0.465708	0.38965	0.43497	0.426662	0.370683	0.351436	0.370681	0.402201	0.414607	0.387886	0.382141	0.389987	0.411933	0.27271	0.314436	0.261694	0.426334	0.449219	0.372095	0.354128	0.39545	0.35613
USDA-ARS	club	QAM275	X960409-1	0.469448	0.416513	0.413309	0.429324	0.420105	0.431309	0.429831	0.407706	0.412924	0.414248	0.433338	0.405415	0.420092	0.397932	0.412637	0.41067	0.42659	0.397571	0.407689	0.423292	0.426362	0.423883	0.412302	0.434552	0.469986	0.419009	0.467522	0.442048	0.408864	0.393467	0.403955	0.437351	0.413064	0.402364	0.413427	0.402101	0.42989	0.246246	0.293697	0.23822	0.445951	0.476926	0.397233	0.391475	0.422161	0.40332
USDA-ARS	club	QAM276	X960411-1	0.414478	0.35197	0.368253	0.367728	0.389757	0.356467	0.359915	0.368352	0.34977	0.354892	0.362246	0.369689	0.367827	0.357814	0.357978	0.333782	0.364905	0.386868	0.36227	0.37376	0.373268	0.371307	0.378726	0.383552	0.435955	0.366218	0.431911	0.433314	0.348129	0.328529	0.35893	0.391989	0.375739	0.376034	0.373638	0.380565	0.392745	0.272062	0.323112	0.26369	0.382296	0.433158	0.348162	0.35348	0.392432	0.341324
USDA-ARS	club	QAM277	X960411-2	0.436137	0.374745	0.377408	0.383419	0.406885	0.376426	0.375712	0.390471	0.374832	0.35961	0.380055	0.389402	0.386489	0.372865	0.37156	0.358271	0.387406	0.389354	0.369901	0.385176	0.386104	0.384758	0.384233	0.392843	0.441151	0.380499	0.438402	0.43915	0.357706	0.340471	0.37724	0.394955	0.385752	0.393336	0.387328	0.39327	0.400221	0.29917	0.34344	0.291832	0.392644	0.453655	0.36218	0.368479	0.403712	0.35455
USDA-ARS	club	QAM278	X960414-1	0.414215	0.351313	0.367597	0.367334	0.389232	0.355942	0.359652	0.368221	0.349245	0.354432	0.361852	0.369427	0.36763	0.357485	0.357321	0.333125	0.36438	0.386408	0.361679	0.3733	0.372808	0.370847	0.378398	0.383355	0.435603	0.365561	0.431648	0.43283	0.347603	0.32807	0.358404	0.391793	0.375542	0.375509	0.373112	0.380039	0.392285	0.271799	0.322915	0.263559	0.381902	0.43283	0.347571	0.353086	0.392103	0.340668
USDA-ARS	club	QAM279	X960414-2	0.414281	0.351313	0.367597	0.367334	0.389232	0.355942	0.359652	0.368221	0.349245	0.354432	0.361852	0.369427	0.36763	0.357485	0.357321	0.333125	0.36438	0.386343	0.361679	0.373235	0.372742	0.370781	0.378267	0.38329	0.435537	0.365496	0.431582	0.432764	0.347538	0.32807	0.358273	0.391793	0.375476	0.375509	0.373112	0.380039	0.392219	0.271733	0.32285	0.263493	0.381902	0.43283	0.347571	0.353086	0.392038	0.340668
USDA-ARS	club	QAM280	X960418	0.413977	0.350985	0.367597	0.366875	0.388969	0.35568	0.359455	0.367892	0.349006	0.354038	0.361655	0.369033	0.367301	0.357091	0.356885	0.33306	0.363854	0.385555	0.361285	0.372996	0.372396	0.370387	0.377873	0.38292	0.435275	0.36543	0.431188	0.432723	0.3478	0.327741	0.358076	0.391357	0.375607	0.375181	0.37285	0.379711	0.392022	0.271232	0.323178	0.263123	0.381574	0.43283	0.347505	0.352823	0.391799	0.340799
USDA-ARS	club	QAM281	X960427	0.450352	0.365167	0.401455	0.395962	0.415412	0.378052	0.371471	0.362837	0.384373	0.381418	0.386802	0.378135	0.372292	0.362344	0.386325	0.383158	0.388656	0.368483	0.374679	0.376607	0.402935	0.397571	0.396717	0.4123	0.442827	0.383696	0.459405	0.421114	0.369796	0.361908	0.367251	0.396818	0.415003	0.402495	0.402856	0.402101	0.409345	0.275918	0.326981	0.266209	0.425676	0.463427	0.382567	0.338271	0.39288	0.370897
USDA-ARS	club	QAM282	X960491	0.452314	0.411448	0.425317	0.421906	0.418435	0.413648	0.404842	0.43005	0.414622	0.413015	0.408305	0.425873	0.419085	0.412271	0.412632	0.401313	0.418056	0.423232	0.417097	0.432127	0.420157	0.42112	0.422188	0.431497	0.481104	0.421083	0.455287	0.454154	0.400385	0.387202	0.419946	0.419632	0.412816	0.408011	0.403258	0.408339	0.426779	0.31796	0.348618	0.310019	0.42501	0.472013	0.402201	0.396012	0.436959	0.411891
USDA-ARS	club	QAM283	X960499	0.466056	0.418277	0.412873	0.422033	0.433532	0.415476	0.414637	0.399054	0.403974	0.410772	0.419021	0.403215	0.40636	0.391602	0.420155	0.398873	0.427227	0.428291	0.417362	0.427133	0.418314	0.416277	0.424305	0.427524	0.477703	0.422659	0.472821	0.455759	0.403788	0.395918	0.412746	0.427356	0.423072	0.425837	0.429201	0.42761	0.446631	0.312596	0.339395	0.30534	0.442475	0.471091	0.412733	0.416423	0.412789	0.398603
USDA-ARS	club	QAM284	X960503	0.451952	0.400427	0.392506	0.392309	0.39803	0.412869	0.408026	0.388647	0.402197	0.409324	0.418039	0.393548	0.401206	0.385349	0.412016	0.39084	0.428135	0.386277	0.422832	0.42633	0.421963	0.422653	0.428299	0.432272	0.481064	0.417785	0.458175	0.445526	0.405121	0.379547	0.405548	0.429107	0.409405	0.377216	0.382108	0.381968	0.405883	0.277733	0.300854	0.270059	0.437713	0.449407	0.389814	0.390864	0.429118	0.38093
USDA-ARS	club	QAM286	X960538C	0.491105	0.4674	0.427831	0.449308	0.452164	0.459709	0.461431	0.432854	0.447061	0.445305	0.469886	0.439534	0.452331	0.438008	0.450451	0.438976	0.461145	0.420212	0.434042	0.469516	0.440433	0.438653	0.460583	0.450702	0.495438	0.414806	0.508232	0.436055	0.439223	0.451116	0.457008	0.465543	0.470015	0.436441	0.450591	0.440053	0.46167	0.320238	0.326813	0.319197	0.463495	0.529273	0.431878	0.426656	0.432684	0.439468
USDA-ARS	club	QAM289	X960731	0.48063	0.440578	0.439814	0.465791	0.452955	0.481911	0.472357	0.452806	0.468647	0.485218	0.484012	0.459282	0.469238	0.46172	0.436671	0.452642	0.474787	0.433257	0.452298	0.422685	0.455417	0.4407	0.434594	0.452224	0.496502	0.45975	0.455909	0.458352	0.447004	0.471241	0.444589	0.477548	0.461285	0.44304	0.458748	0.447308	0.466776	0.302626	0.324591	0.29432	0.469089	0.495419	0.457321	0.445699	0.459437	0.456966
USDA-ARS	club	QAM290	X960749-1	0.450943	0.389133	0.39523	0.403865	0.412278	0.396478	0.394977	0.376888	0.384618	0.3951	0.399761	0.37724	0.381311	0.36392	0.399343	0.380532	0.407435	0.397965	0.405999	0.415585	0.416537	0.412475	0.421668	0.426034	0.471114	0.411786	0.460473	0.441888	0.390676	0.373578	0.395831	0.424099	0.413559	0.394025	0.402265	0.39849	0.420805	0.251171	0.302937	0.24622	0.423578	0.457148	0.379155	0.385062	0.412208	0.374775
USDA-ARS	club	QAM291	X960749-2	0.431353	0.378628	0.388549	0.39629	0.396651	0.391291	0.384561	0.365421	0.37413	0.391889	0.39153	0.365642	0.371331	0.352125	0.382911	0.368713	0.396422	0.386605	0.392145	0.40394	0.398851	0.396592	0.404686	0.40916	0.456925	0.388148	0.445747	0.445964	0.381944	0.363395	0.387982	0.417544	0.397168	0.375772	0.390643	0.380236	0.41264	0.26872	0.307468	0.259411	0.411438	0.434692	0.38585	0.379792	0.403952	0.370639
USDA-ARS	club	QAM292	X96312t313C	0.500689	0.435424	0.409369	0.432624	0.41281	0.42559	0.42582	0.39652	0.414082	0.415305	0.432	0.403379	0.423357	0.395502	0.464436	0.417301	0.4426	0.395995	0.422611	0.448785	0.417433	0.422569	0.454719	0.429079	0.468632	0.423539	0.479013	0.452858	0.417645	0.423999	0.438247	0.458708	0.427413	0.407354	0.415421	0.406238	0.434988	0.260685	0.273939	0.256104	0.460499	0.494533	0.41323	0.414729	0.414637	0.407903
USDA-ARS	club	QAM293	X970005-1	0.476542	0.435152	0.401451	0.428389	0.412968	0.427676	0.428192	0.400689	0.415075	0.415553	0.425181	0.409906	0.419402	0.395995	0.447768	0.408757	0.432985	0.398678	0.414675	0.446938	0.403791	0.413953	0.437089	0.415412	0.468651	0.419501	0.463491	0.435102	0.393121	0.43132	0.430538	0.459002	0.415364	0.394058	0.398752	0.393204	0.422062	0.238477	0.281339	0.232821	0.444097	0.471591	0.419238	0.40961	0.413357	0.410783
USDA-ARS	club	QAM294	X970005-2	0.483902	0.448595	0.425202	0.443975	0.421976	0.439978	0.443307	0.417433	0.433519	0.43112	0.446389	0.422657	0.436014	0.416481	0.466702	0.431195	0.452493	0.406844	0.431245	0.456358	0.420516	0.431031	0.456382	0.429774	0.478967	0.429529	0.482442	0.457117	0.410044	0.431541	0.447914	0.466966	0.431786	0.403471	0.408936	0.402618	0.433403	0.255268	0.293972	0.249893	0.467341	0.476629	0.43745	0.423966	0.43225	0.423462
USDA-ARS	club	QAM295	X970008-2	0.468481	0.414001	0.399669	0.418089	0.424134	0.400985	0.399442	0.385537	0.389978	0.400902	0.403743	0.389453	0.398776	0.39084	0.431582	0.388017	0.407095	0.390199	0.393966	0.418212	0.399311	0.402066	0.423143	0.412968	0.4504	0.399836	0.475647	0.423777	0.377557	0.411392	0.409525	0.439846	0.427067	0.404859	0.411285	0.408667	0.418024	0.258518	0.317408	0.252534	0.432526	0.481425	0.406861	0.383182	0.385629	0.391363
USDA-ARS	club	QAM296	X970008-3	0.440724	0.37701	0.371018	0.381589	0.403964	0.370978	0.379547	0.385167	0.366144	0.376058	0.377085	0.38617	0.386892	0.386925	0.395272	0.352823	0.376426	0.385776	0.36689	0.392079	0.376796	0.384009	0.398448	0.390059	0.429067	0.375476	0.44912	0.424826	0.355925	0.376115	0.391026	0.411092	0.406056	0.393368	0.395371	0.397702	0.396511	0.285546	0.323077	0.275968	0.39812	0.467588	0.373769	0.358076	0.391954	0.362795
USDA-ARS	club	QAM297	X970012-3C	0.439179	0.379733	0.397693	0.404957	0.413854	0.394091	0.389199	0.386934	0.395995	0.385734	0.399039	0.38278	0.38063	0.367006	0.39698	0.386441	0.398965	0.396323	0.394992	0.402955	0.398851	0.398227	0.410637	0.412861	0.458936	0.396422	0.450123	0.448166	0.380565	0.367466	0.401149	0.417538	0.407082	0.396323	0.399991	0.399869	0.417743	0.279834	0.327166	0.276303	0.411252	0.460061	0.390208	0.402265	0.392407	0.399529
USDA-ARS	club	QAM298	X970024-4	0.452059	0.412508	0.423079	0.416562	0.405975	0.426855	0.419081	0.397069	0.406172	0.420271	0.421954	0.41007	0.416069	0.393646	0.430228	0.429383	0.438378	0.395165	0.413484	0.422677	0.4103	0.421937	0.426616	0.421241	0.482663	0.416341	0.430473	0.44293	0.415848	0.394368	0.415708	0.432563	0.411464	0.385883	0.381123	0.385358	0.412837	0.304635	0.308076	0.29821	0.460193	0.438286	0.42065	0.417654	0.42072	0.419788
USDA-ARS	club	QAM299	X970026-1	0.473177	0.443701	0.42736	0.445421	0.414525	0.452609	0.44936	0.425587	0.434018	0.436559	0.439072	0.423392	0.434869	0.420284	0.447257	0.427656	0.445868	0.419571	0.430818	0.451893	0.431249	0.437896	0.436184	0.442322	0.486066	0.439518	0.462484	0.453716	0.432536	0.431219	0.437454	0.447887	0.425534	0.408569	0.420582	0.408043	0.442188	0.260039	0.300222	0.251494	0.458232	0.474312	0.422552	0.435303	0.430277	0.434681
USDA-ARS	club	QAM300	X970027-1	0.473364	0.43109	0.448831	0.455892	0.437056	0.468812	0.45847	0.439987	0.446929	0.45174	0.457584	0.440602	0.446947	0.434988	0.458396	0.448162	0.466899	0.414051	0.429273	0.450081	0.447052	0.452659	0.443712	0.458428	0.492841	0.444156	0.455728	0.458606	0.432896	0.43617	0.427568	0.452016	0.420508	0.412081	0.421331	0.411359	0.424196	0.284806	0.311276	0.276327	0.477205	0.469242	0.439847	0.435555	0.429912	0.436358
USDA-ARS	club	QAM301	X970027-2	0.476763	0.438286	0.438669	0.440405	0.429216	0.445207	0.438435	0.417881	0.425861	0.431771	0.435054	0.419098	0.425049	0.409873	0.457008	0.430663	0.449645	0.392637	0.407542	0.452167	0.427387	0.433132	0.44858	0.438155	0.475301	0.42402	0.45274	0.448432	0.414992	0.440519	0.431571	0.44848	0.431081	0.399836	0.407533	0.399072	0.413198	0.281598	0.296822	0.272766	0.45782	0.471191	0.421256	0.410703	0.412742	0.426986
USDA-ARS	club	QAM302	X970038-1C	0.434182	0.36845	0.35893	0.36346	0.391005	0.353775	0.352035	0.329768	0.348063	0.348087	0.350427	0.332066	0.339527	0.321635	0.403677	0.362081	0.36666	0.367761	0.364281	0.396323	0.360637	0.368877	0.39698	0.370223	0.436308	0.357927	0.424688	0.412655	0.33828	0.361604	0.377518	0.41176	0.378037	0.354563	0.357485	0.353841	0.383552	0.312837	0.292079	0.305581	0.389888	0.424975	0.369238	0.370683	0.357918	0.35137
USDA-ARS	club	QAM303	X970038-2C	0.440059	0.36671	0.350821	0.360538	0.387737	0.349672	0.348063	0.32678	0.342974	0.349893	0.352626	0.331442	0.33503	0.321865	0.399114	0.356993	0.369337	0.361622	0.358995	0.393336	0.359554	0.367991	0.393073	0.369009	0.431261	0.352725	0.423999	0.406533	0.333519	0.355286	0.37733	0.407715	0.384373	0.351379	0.356139	0.350657	0.380499	0.316308	0.286597	0.308372	0.390643	0.428685	0.365594	0.366645	0.350508	0.34849
USDA-ARS	club	QAM304	X970042-2C	0.451609	0.384439	0.38722	0.391357	0.398194	0.385194	0.366907	0.373769	0.383946	0.382197	0.373966	0.367752	0.358995	0.346798	0.410867	0.407026	0.399212	0.383749	0.3864	0.41172	0.380236	0.382173	0.409947	0.391751	0.44678	0.382075	0.454841	0.412443	0.355515	0.385227	0.40893	0.421803	0.411383	0.374622	0.371462	0.373966	0.400985	0.300311	0.315511	0.293664	0.417069	0.455629	0.380696	0.372095	0.370361	0.394434
USDA-ARS	club	QAM305	X970042C	0.445428	0.382764	0.388017	0.39299	0.40009	0.380696	0.365036	0.370519	0.379514	0.377001	0.372292	0.36566	0.358766	0.345822	0.404399	0.402331	0.394911	0.381615	0.383609	0.409783	0.376592	0.378464	0.405056	0.387778	0.44541	0.379481	0.444911	0.406524	0.352397	0.38132	0.407303	0.423184	0.408378	0.371504	0.363723	0.370781	0.398505	0.295831	0.308494	0.288838	0.415986	0.451215	0.376001	0.369501	0.36991	0.391094
USDA-ARS	club	QAM306	X970048-1C	0.435191	0.39441	0.38896	0.415069	0.414141	0.391882	0.377183	0.360234	0.369319	0.379317	0.382624	0.353053	0.36415	0.349409	0.403414	0.371996	0.387426	0.383651	0.370519	0.400657	0.380204	0.379777	0.393762	0.386638	0.432517	0.380204	0.449293	0.431959	0.370788	0.389462	0.394517	0.417036	0.394804	0.378792	0.394911	0.378135	0.403972	0.268433	0.296193	0.265099	0.405187	0.436358	0.384668	0.373244	0.379431	0.37998
USDA-ARS	club	QAM307	X970048-2C	0.421978	0.379974	0.39849	0.423835	0.423891	0.40325	0.386868	0.369591	0.380007	0.389724	0.393204	0.362959	0.37541	0.35984	0.388083	0.381812	0.397702	0.393007	0.380204	0.386179	0.390151	0.388345	0.380794	0.397505	0.443097	0.392121	0.432534	0.439691	0.378693	0.374984	0.38306	0.408157	0.388641	0.388674	0.403086	0.388017	0.413353	0.256008	0.315421	0.251313	0.414347	0.425253	0.394025	0.382206	0.389223	0.389814
USDA-ARS	club	QAM308	X970048C	0.439928	0.387919	0.382482	0.404399	0.403734	0.387319	0.367958	0.350221	0.361121	0.37587	0.373465	0.347965	0.356369	0.34084	0.39524	0.369271	0.385489	0.377118	0.361556	0.393598	0.375378	0.373769	0.388739	0.382534	0.429267	0.371832	0.442563	0.425193	0.360309	0.378398	0.384463	0.408527	0.392211	0.367728	0.38608	0.367072	0.395076	0.275999	0.284239	0.272666	0.401609	0.432469	0.373145	0.363427	0.373333	0.377763
USDA-ARS	club	QAM309	X970054-2	0.487111	0.429634	0.417016	0.429897	0.422627	0.431698	0.427671	0.401374	0.414751	0.420164	0.425817	0.405487	0.418266	0.405316	0.452409	0.417463	0.440713	0.392366	0.406507	0.427321	0.416353	0.423095	0.437647	0.426673	0.467421	0.427189	0.471606	0.428136	0.395237	0.436356	0.435622	0.454689	0.434929	0.407509	0.413565	0.406787	0.419979	0.239086	0.268445	0.2318	0.463536	0.48735	0.424185	0.403197	0.400625	0.420196
USDA-ARS	club	QAM310	X970055-2	0.48863	0.441127	0.419658	0.447496	0.435555	0.446515	0.442488	0.411876	0.42696	0.434003	0.441399	0.414896	0.434439	0.416546	0.463646	0.432383	0.445611	0.398654	0.416645	0.444819	0.422617	0.426375	0.446067	0.435331	0.473606	0.427894	0.475828	0.439427	0.403896	0.442112	0.437087	0.458254	0.430359	0.414215	0.424999	0.413953	0.429201	0.249693	0.266907	0.241871	0.464865	0.491987	0.425213	0.414082	0.41207	0.423594
USDA-ARS	club	QAM311	X970057-2	0.474302	0.425772	0.397421	0.408969	0.415115	0.398019	0.389868	0.377408	0.383837	0.387651	0.393471	0.376386	0.377634	0.362744	0.429232	0.383941	0.411584	0.398359	0.402944	0.430891	0.407054	0.402657	0.432867	0.413679	0.465158	0.418096	0.489448	0.453308	0.380087	0.389354	0.422335	0.440244	0.429319	0.393894	0.399753	0.394025	0.417612	0.306051	0.299614	0.301446	0.422457	0.473469	0.383195	0.39764	0.405501	0.389234
USDA-ARS	club	QAM312	X970057-4	0.505487	0.464412	0.44098	0.452267	0.447649	0.455636	0.451228	0.439346	0.441937	0.447518	0.462022	0.435699	0.44325	0.429595	0.471781	0.437999	0.463764	0.436474	0.447518	0.477572	0.4529	0.451112	0.475417	0.461619	0.499246	0.459643	0.510921	0.472421	0.447732	0.449753	0.464425	0.473052	0.456003	0.43503	0.440322	0.436367	0.457967	0.293766	0.310803	0.282151	0.478207	0.51676	0.44687	0.432766	0.448197	0.4381
USDA-ARS	club	QAM313	X970071-1	0.420263	0.368833	0.372127	0.388614	0.414655	0.377945	0.380293	0.368621	0.374458	0.374375	0.389041	0.357524	0.369672	0.358691	0.376846	0.363771	0.388549	0.374393	0.384773	0.393219	0.392661	0.394228	0.398227	0.404062	0.451917	0.399639	0.439402	0.438531	0.372692	0.361849	0.386054	0.40794	0.392285	0.38956	0.392548	0.393303	0.411744	0.273578	0.334495	0.265995	0.407159	0.442906	0.384274	0.373005	0.39553	0.358827
USDA-ARS	club	QAM314	X970108-1C	0.450328	0.419009	0.418221	0.425772	0.436244	0.439856	0.431156	0.415955	0.426461	0.43388	0.426855	0.418976	0.4174	0.400558	0.420683	0.444747	0.446389	0.407748	0.42541	0.436507	0.432534	0.435325	0.426658	0.444813	0.489092	0.427282	0.440709	0.447275	0.4174	0.409947	0.407649	0.447455	0.41717	0.397965	0.406664	0.397308	0.437984	0.237787	0.250295	0.227142	0.471265	0.439814	0.41021	0.40673	0.421208	0.41703
USDA-ARS	club	QAM315	X970108-2	0.462031	0.424432	0.430807	0.433666	0.432189	0.446025	0.433075	0.417809	0.43306	0.439954	0.430571	0.427109	0.423038	0.40893	0.435292	0.457715	0.451215	0.424984	0.434833	0.451164	0.439856	0.441267	0.438426	0.454235	0.496378	0.43388	0.452747	0.456305	0.425688	0.419961	0.420057	0.451818	0.428652	0.415857	0.427888	0.415069	0.456916	0.252683	0.248881	0.242103	0.475261	0.459378	0.422541	0.416087	0.422096	0.417905
USDA-ARS	club	QAM316	X970108-2C	0.456835	0.425903	0.42724	0.4301	0.440142	0.447347	0.435603	0.420092	0.430216	0.437951	0.433224	0.424504	0.423966	0.407518	0.423077	0.452125	0.452567	0.414625	0.427954	0.438871	0.434331	0.438413	0.431764	0.447966	0.492865	0.434749	0.446249	0.449838	0.421101	0.415159	0.413362	0.451486	0.425325	0.402889	0.413697	0.402298	0.444312	0.244073	0.254511	0.233756	0.477259	0.445211	0.416669	0.414084	0.4214	0.42399
USDA-ARS	club	QAM317	X970108-3	0.443664	0.419698	0.425016	0.431237	0.430959	0.436284	0.424778	0.407387	0.420902	0.426583	0.421307	0.413911	0.416233	0.401773	0.4152	0.452528	0.440477	0.403775	0.409094	0.423867	0.423047	0.424088	0.411195	0.436507	0.474931	0.417072	0.439525	0.449564	0.402462	0.406369	0.40357	0.432267	0.416308	0.405089	0.414887	0.405089	0.438304	0.26067	0.253738	0.253677	0.469089	0.446174	0.41241	0.402626	0.403024	0.423563
USDA-ARS	lax	QAM318	X970149-1L	0.431473	0.398905	0.414248	0.410671	0.309513	0.418231	0.399043	0.425458	0.411766	0.420558	0.404651	0.407152	0.405749	0.391379	0.406268	0.396583	0.411381	0.368752	0.384033	0.417586	0.396276	0.395731	0.406898	0.402126	0.45018	0.3749	0.424808	0.429821	0.375498	0.419702	0.374751	0.406736	0.395092	0.254062	0.301042	0.25879	0.306834	0.349822	0.336237	0.343337	0.395462	0.387528	0.403364	0.378527	0.398992	0.412532
USDA-ARS	lax	QAM319	X970149-7L	0.383598	0.348194	0.359775	0.371701	0.265036	0.371996	0.36218	0.388542	0.374277	0.372653	0.360768	0.368695	0.370355	0.356861	0.369985	0.357715	0.372554	0.341596	0.349194	0.391193	0.373915	0.37981	0.390757	0.386868	0.420928	0.349442	0.39432	0.407866	0.339518	0.371635	0.330891	0.377978	0.362819	0.197275	0.261523	0.202462	0.267785	0.345747	0.324811	0.338098	0.373793	0.340199	0.35824	0.322456	0.377548	0.36752
USDA-ARS	lax	QAM320	X970161-2L	0.405056	0.365594	0.394616	0.391793	0.298523	0.383684	0.382797	0.366743	0.377315	0.36937	0.386179	0.3755	0.371668	0.363887	0.372193	0.389035	0.399934	0.363986	0.394714	0.38434	0.362246	0.376395	0.384274	0.376953	0.456599	0.357846	0.418812	0.428726	0.371865	0.352856	0.351215	0.401107	0.378685	0.195765	0.25719	0.202331	0.279054	0.301707	0.346084	0.29524	0.410956	0.344246	0.380762	0.373145	0.400492	0.372217
USDA-ARS	club	QAM321	X970163-3	0.389308	0.381261	0.390282	0.398739	0.308837	0.391692	0.381267	0.398538	0.385962	0.374077	0.394754	0.390492	0.400383	0.394064	0.368185	0.393688	0.401538	0.386826	0.378382	0.378995	0.377095	0.385092	0.382064	0.389153	0.439163	0.3994	0.400879	0.438906	0.390479	0.376181	0.349561	0.402633	0.386001	0.242572	0.301401	0.248481	0.333587	0.291462	0.340533	0.286791	0.422089	0.357994	0.387934	0.367973	0.41723	0.393878
USDA-ARS	lax	QAM322	X970167-1	0.432541	0.386179	0.401287	0.35979	0.331506	0.381771	0.369328	0.371158	0.375384	0.371648	0.36181	0.366281	0.358385	0.349416	0.354522	0.370648	0.383983	0.3635	0.367111	0.379742	0.360799	0.349251	0.367743	0.356113	0.440122	0.383117	0.38515	0.402079	0.368836	0.399162	0.374933	0.401369	0.373167	0.257452	0.311661	0.255351	0.311744	0.387678	0.357465	0.383132	0.370717	0.384445	0.381105	0.369251	0.38798	0.38798
USDA-ARS	lax	QAM323	X970167-2L	0.208954	0.367892	0.416612	0.385382	0.37596	0.384734	0.377085	0.405047	0.393754	0.370403	0.373966	0.395461	0.381911	0.374327	0.347726	0.396454	0.378923	0.362344	0.37353	0.374121	0.376756	0.386179	0.374819	0.388116	0.433773	0.396586	0.179547	0.445404	0.375213	0.36717	0.324228	0.383511	0.33292	0.31218	0.293959	0.315529	0.316397	0.447209	0.352232	0.449146	0.411655	0.17513	0.401182	0.384922	0.429013	0.411941
USDA-ARS	lax	QAM324	X970167-3L	0.407284	0.384206	0.414703	0.369499	0.347792	0.417982	0.389124	0.408461	0.396535	0.39432	0.388345	0.398851	0.395658	0.380523	0.363508	0.385973	0.412237	0.395502	0.390077	0.393163	0.392235	0.382878	0.382329	0.384815	0.459142	0.406178	0.379177	0.448592	0.402462	0.391727	0.374745	0.409406	0.376846	0.277971	0.305671	0.280729	0.34462	0.344649	0.350066	0.339584	0.39601	0.35634	0.384964	0.383322	0.420168	0.414287
USDA-ARS	lax	QAM325	X970167-5L	0.405539	0.377174	0.407223	0.378034	0.333837	0.422292	0.387967	0.415069	0.398194	0.400164	0.391825	0.40787	0.405113	0.38891	0.365979	0.387244	0.415561	0.397299	0.38988	0.389659	0.391063	0.380313	0.38353	0.382315	0.44924	0.400287	0.374121	0.454198	0.400755	0.389691	0.363845	0.407656	0.373145	0.258076	0.304728	0.260965	0.34527	0.353972	0.344401	0.349278	0.39813	0.339124	0.387155	0.36923	0.428843	0.418597
USDA-ARS	lax	QAM326	X970168-1L	0.385021	0.32705	0.36497	0.35594	0.285603	0.341431	0.341447	0.344255	0.336441	0.336704	0.355745	0.340077	0.345723	0.332797	0.341611	0.337065	0.356763	0.326467	0.343975	0.35325	0.332762	0.344649	0.360759	0.341858	0.423438	0.330153	0.390635	0.401153	0.328914	0.307763	0.32111	0.376178	0.348866	0.198752	0.264445	0.197111	0.256327	0.376246	0.38432	0.373152	0.367266	0.348111	0.363443	0.338247	0.373952	0.356343
USDA-ARS	lax	QAM327	X970168-2L	0.371985	0.327085	0.362696	0.360374	0.268483	0.349902	0.347899	0.350624	0.343581	0.342375	0.359488	0.346971	0.353298	0.33956	0.339188	0.342515	0.360595	0.338542	0.351013	0.350164	0.33851	0.349311	0.369993	0.347965	0.421486	0.331425	0.384242	0.403488	0.335522	0.319928	0.308199	0.37822	0.351164	0.178858	0.2565	0.178595	0.246872	0.379613	0.400484	0.37459	0.373939	0.329989	0.369173	0.335949	0.383491	0.367367
USDA-ARS	lax	QAM328	X970170-2	0.362834	0.296577	0.348849	0.324548	0.247061	0.307706	0.291217	0.311981	0.300048	0.313419	0.299308	0.306154	0.301928	0.297102	0.310698	0.297568	0.31295	0.294598	0.298157	0.322348	0.29281	0.300418	0.313563	0.297997	0.369669	0.274539	0.364765	0.365114	0.316356	0.331377	0.289689	0.339041	0.345386	0.136901	0.204432	0.136704	0.199472	0.428249	0.365923	0.423375	0.330162	0.294038	0.337393	0.276826	0.350052	0.341849
USDA-ARS	lax	QAM329	X970170L	0.418188	0.382469	0.370411	0.344386	0.313607	0.378496	0.362138	0.385898	0.368713	0.373572	0.361425	0.37005	0.377446	0.356599	0.367645	0.368943	0.374393	0.363926	0.381278	0.394583	0.376494	0.366678	0.385242	0.374524	0.455859	0.381836	0.390757	0.416067	0.373465	0.388599	0.357345	0.407071	0.383322	0.232994	0.277741	0.234964	0.303635	0.316045	0.273966	0.311589	0.380867	0.367575	0.3652	0.361876	0.405596	0.369525
USDA-ARS	lax	QAM330	X970175-1L	0.411766	0.377198	0.386367	0.391291	0.38049	0.376157	0.375796	0.358148	0.373047	0.383493	0.377643	0.375638	0.355844	0.363058	0.378126	0.413592	0.396879	0.377315	0.361127	0.369722	0.347144	0.358781	0.37815	0.361129	0.416332	0.353889	0.412335	0.385141	0.362105	0.361786	0.367045	0.396327	0.386892	0.343762	0.362974	0.343894	0.383716	0.305802	0.325246	0.302027	0.390549	0.42105	0.389954	0.35091	0.373232	0.393712
USDA-ARS	club	QAM331	X970175-3C	0.401908	0.394977	0.399908	0.408766	0.401313	0.394091	0.398785	0.374942	0.390414	0.402429	0.400263	0.393786	0.377019	0.378825	0.398687	0.432928	0.418639	0.396257	0.383633	0.388969	0.365675	0.377741	0.400328	0.379678	0.431442	0.349893	0.430072	0.389848	0.380893	0.377465	0.387754	0.418941	0.405351	0.367498	0.383749	0.367367	0.405793	0.315947	0.338411	0.311383	0.408674	0.439796	0.40719	0.374163	0.386649	0.406984
USDA-ARS	club	QAM332	X970175-4C	0.416734	0.36044	0.376395	0.34606	0.402823	0.350081	0.345798	0.349842	0.334495	0.358139	0.352594	0.367785	0.363165	0.354596	0.339593	0.393425	0.372385	0.356277	0.312882	0.302495	0.327897	0.321101	0.327846	0.319558	0.387612	0.308485	0.373946	0.370753	0.318463	0.341029	0.354233	0.355891	0.368302	0.357649	0.374916	0.357649	0.376443	0.344802	0.356231	0.344023	0.350571	0.438706	0.400427	0.310324	0.330199	0.377432
USDA-ARS	club	QAM333	X970175-6C	0.423473	0.354728	0.376813	0.345338	0.388641	0.345264	0.345165	0.346643	0.332633	0.339098	0.347406	0.356516	0.364699	0.350943	0.335062	0.37738	0.360733	0.356187	0.291841	0.303743	0.307476	0.298227	0.308798	0.298588	0.370254	0.312049	0.366209	0.379461	0.322874	0.34954	0.356918	0.354804	0.363592	0.346159	0.366612	0.349508	0.369	0.327109	0.349836	0.326419	0.36098	0.432944	0.39327	0.303447	0.334335	0.377282
USDA-ARS	club	QAM334	X970185-1C	0.409945	0.413055	0.441116	0.454379	0.415213	0.451565	0.452225	0.44467	0.459039	0.437233	0.454101	0.429282	0.428142	0.417257	0.419989	0.435684	0.455364	0.404911	0.420967	0.424627	0.435093	0.440415	0.427198	0.448476	0.479594	0.434633	0.384981	0.455543	0.413016	0.420094	0.373507	0.439224	0.400236	0.371536	0.389352	0.371274	0.38857	0.286165	0.301497	0.283895	0.454676	0.363118	0.438549	0.421376	0.438106	0.445279
USDA-ARS	club	QAM335	X970229	0.404233	0.342745	0.385263	0.367021	0.38624	0.363646	0.356492	0.373817	0.358131	0.370289	0.363705	0.368457	0.363198	0.354432	0.35696	0.368048	0.380171	0.406139	0.366476	0.381015	0.376047	0.379464	0.378682	0.388242	0.437034	0.349754	0.420263	0.433444	0.361556	0.331195	0.361514	0.390112	0.370378	0.361515	0.373629	0.365914	0.382088	0.305283	0.335025	0.296016	0.369607	0.419164	0.371963	0.361022	0.394322	0.351374
USDA-ARS	club	QAM336	X970235	0.432057	0.390142	0.414169	0.394344	0.436907	0.403642	0.387581	0.391029	0.393506	0.391357	0.403988	0.381819	0.38685	0.369919	0.382863	0.413583	0.416185	0.394425	0.373134	0.397595	0.391891	0.394377	0.388558	0.402773	0.44685	0.378431	0.421042	0.424595	0.361482	0.371066	0.40007	0.406187	0.369645	0.401797	0.41107	0.404095	0.427509	0.297496	0.344804	0.294795	0.424259	0.446231	0.414544	0.381714	0.372377	0.403033
USDA-ARS	club	QAM337	X970281	0.452609	0.444312	0.438474	0.47156	0.449658	0.448094	0.44116	0.418236	0.433863	0.442924	0.44752	0.431147	0.435743	0.428052	0.445437	0.457665	0.45791	0.428126	0.429923	0.418737	0.434208	0.441161	0.425873	0.448285	0.481346	0.440116	0.452988	0.438616	0.421453	0.444091	0.435257	0.4508	0.430799	0.434668	0.448359	0.435785	0.446813	0.292882	0.357658	0.286397	0.472052	0.463894	0.444091	0.432362	0.42232	0.43775
USDA-ARS	club	QAM338	X980302-8C	0.469361	0.438251	0.407093	0.445115	0.404003	0.445016	0.444655	0.425402	0.439304	0.43158	0.441996	0.423629	0.438993	0.420534	0.460912	0.431917	0.437218	0.409052	0.432696	0.4633	0.423823	0.433777	0.459372	0.433572	0.487903	0.428838	0.489068	0.450045	0.421952	0.442	0.441858	0.478918	0.427347	0.376789	0.391094	0.375804	0.414541	0.219181	0.279304	0.212851	0.448104	0.454281	0.437426	0.417687	0.44072	0.410809
USDA-ARS	lax	QAM339	X980336-5L	0.327634	0.328004	0.347684	0.319009	0.171963	0.322062	0.301871	0.334471	0.317006	0.31891	0.309455	0.318081	0.313789	0.303513	0.310309	0.319862	0.316054	0.299803	0.306787	0.332239	0.306516	0.314839	0.336967	0.315069	0.376724	0.281451	0.334077	0.390068	0.302889	0.313362	0.269698	0.342751	0.303824	0.022193	0.13562	0.0311884	0.161825	0.426428	0.360276	0.420158	0.326073	0.217728	0.335645	0.287492	0.368334	0.356557
USDA-ARS	club	QAM340	X980421-1C	0.475068	0.458525	0.476809	0.457284	0.481566	0.489663	0.471431	0.463375	0.471087	0.465894	0.472919	0.469899	0.470956	0.451164	0.459746	0.4661	0.48787	0.459518	0.475712	0.463368	0.465629	0.454634	0.467206	0.457884	0.529726	0.45597	0.472825	0.480472	0.469809	0.467395	0.485602	0.494732	0.463164	0.45476	0.446933	0.455745	0.471509	0.37272	0.39463	0.368855	0.475045	0.503381	0.447093	0.471442	0.474448	0.460196
USDA-ARS	lax	QAM341	X980434-1L	0.425426	0.355187	0.377954	0.376198	0.400131	0.385752	0.388435	0.389847	0.373473	0.383281	0.378201	0.388665	0.391709	0.380007	0.405778	0.385546	0.421175	0.413592	0.366233	0.410333	0.391366	0.392801	0.403808	0.399376	0.447691	0.40183	0.419006	0.425399	0.383675	0.380991	0.421492	0.410985	0.404259	0.394419	0.389157	0.398162	0.393802	0.325312	0.354917	0.319197	0.388755	0.452624	0.400886	0.352453	0.376369	0.38364
USDA-ARS	lax	QAM342	X980437-3L	0.452576	0.365815	0.366275	0.354038	0.373047	0.372587	0.367236	0.364583	0.369418	0.370576	0.369107	0.359586	0.356524	0.337689	0.387212	0.359685	0.381968	0.340217	0.370904	0.406664	0.37573	0.377315	0.402397	0.386522	0.438787	0.368877	0.441136	0.396535	0.332099	0.356861	0.385949	0.410956	0.38223	0.326691	0.338984	0.331484	0.344196	0.294491	0.282896	0.289116	0.390118	0.424644	0.360103	0.341957	0.377452	0.366255
USDA-ARS	club	QAM343	X980451-4C	0.43158	0.371072	0.365147	0.362817	0.36815	0.387901	0.367723	0.371481	0.385765	0.380357	0.379927	0.365625	0.356516	0.346222	0.378334	0.371615	0.38683	0.335528	0.356745	0.387144	0.370737	0.379127	0.381768	0.383254	0.41885	0.362042	0.415885	0.388529	0.327393	0.349105	0.379342	0.380434	0.374101	0.344714	0.363747	0.348523	0.367472	0.323911	0.314309	0.319693	0.37738	0.435602	0.388406	0.341131	0.352958	0.386452
USDA-ARS	club	QAM344	X990070-C	0.477076	0.423079	0.433073	0.452937	0.449383	0.456205	0.454465	0.43677	0.444935	0.452355	0.462114	0.438501	0.444911	0.430105	0.452134	0.434176	0.472749	0.419961	0.440053	0.435522	0.444353	0.450361	0.45128	0.455581	0.496327	0.439035	0.459094	0.455874	0.419525	0.435817	0.421488	0.456237	0.437286	0.436244	0.439173	0.439265	0.451296	0.245165	0.291232	0.235791	0.47536	0.484397	0.42557	0.43392	0.432449	0.426706
USDA-ARS	lax	QAM345	ARS970161-3L(Selbu)	0.405253	0.365726	0.394944	0.392145	0.298588	0.383815	0.383191	0.36694	0.377774	0.369829	0.38631	0.375566	0.371865	0.363756	0.372718	0.389494	0.400722	0.364248	0.394977	0.3848	0.362574	0.376724	0.384668	0.377347	0.456993	0.357476	0.418812	0.429251	0.372259	0.353316	0.351477	0.401477	0.378989	0.195896	0.257715	0.202594	0.279251	0.30046	0.34464	0.294123	0.411589	0.34455	0.380105	0.373408	0.400952	0.37248
USDA-ARS	lax	QAM346	AMBER	0.404667	0.429818	0.447988	0.449384	0.406114	0.452514	0.437756	0.448975	0.44506	0.44685	0.439198	0.445431	0.442004	0.435482	0.437253	0.445791	0.450168	0.437257	0.447454	0.464661	0.461453	0.464077	0.45683	0.472549	0.502577	0.456016	0.408745	0.490273	0.455624	0.434801	0.421088	0.443824	0.43725	0.374868	0.394176	0.374342	0.416519	0.350502	0.41152	0.350774	0.470607	0.386727	0.43406	0.426458	0.456703	0.442824
USDA-ARS	club	QAM347	ARS00173	0.432326	0.340808	0.354883	0.358614	0.405014	0.35975	0.370534	0.345329	0.352904	0.358175	0.367433	0.343169	0.34826	0.328989	0.36914	0.339035	0.371733	0.35476	0.368113	0.393589	0.377774	0.37225	0.385645	0.385719	0.448741	0.36469	0.442501	0.410676	0.343646	0.321223	0.360059	0.386594	0.38304	0.375115	0.377118	0.375443	0.378496	0.274743	0.302169	0.266395	0.377921	0.437218	0.356984	0.335973	0.372878	0.340448
USDA-ARS	club	QAM348	ARS00226	0.481774	0.404896	0.436807	0.401595	0.468513	0.415441	0.416112	0.425924	0.411238	0.43268	0.42086	0.421523	0.40743	0.404889	0.399168	0.435027	0.429084	0.437441	0.413215	0.417756	0.416425	0.40697	0.405377	0.409988	0.467185	0.42272	0.449155	0.448912	0.417971	0.383664	0.417283	0.394451	0.42215	0.467555	0.4526	0.470116	0.457651	0.4273	0.429798	0.420389	0.386596	0.492199	0.452267	0.408824	0.406227	0.415122
USDA-ARS	club	QAM349	ARS00235	0.440135	0.394907	0.395874	0.411619	0.417229	0.40603	0.399676	0.376704	0.387084	0.396008	0.400974	0.381162	0.386809	0.369656	0.400127	0.384585	0.405723	0.395465	0.406388	0.419567	0.40993	0.409838	0.417986	0.422758	0.474475	0.413762	0.457776	0.456234	0.401357	0.388896	0.411091	0.425658	0.408487	0.39803	0.396273	0.402495	0.424018	0.274767	0.320672	0.265983	0.424141	0.453291	0.402851	0.409549	0.411673	0.394935
USDA-ARS	club	QAM350	ARS00258	0.460497	0.421799	0.424802	0.436776	0.423366	0.440742	0.427452	0.420125	0.428255	0.428923	0.431442	0.424942	0.424942	0.412213	0.439494	0.429087	0.450295	0.419845	0.437853	0.442646	0.437229	0.43956	0.44606	0.446619	0.494121	0.440692	0.45893	0.457014	0.422817	0.430204	0.430234	0.457826	0.420558	0.407584	0.424294	0.406467	0.439527	0.232944	0.283797	0.220525	0.470797	0.475876	0.40471	0.415167	0.429886	0.407459
USDA-ARS	club	QAM351	ARS96158	0.467391	0.417006	0.438805	0.457387	0.441488	0.45696	0.439199	0.423694	0.431287	0.452101	0.451707	0.423629	0.433979	0.414773	0.44258	0.429875	0.468418	0.405877	0.432075	0.429472	0.438435	0.440939	0.440873	0.449442	0.487835	0.439265	0.450854	0.460727	0.424196	0.439396	0.428216	0.452889	0.433773	0.424852	0.430138	0.428398	0.440709	0.226789	0.281188	0.218442	0.471405	0.479547	0.430007	0.430204	0.42422	0.434898
USDA-ARS	lax	QAM352	ARS96277	0.310004	0.208995	0.301313	0.221011	0.349606	0.225509	0.22738	0.254728	0.232994	0.246347	0.232666	0.251051	0.221504	0.220552	0.184143	0.255811	0.236901	0.271208	0.212688	0.213165	0.225213	0.220387	0.208897	0.219632	0.32719	0.229153	0.279875	0.326494	0.234964	0.171635	0.239945	0.225688	0.278488	0.318746	0.293171	0.324984	0.293589	0.438369	0.417498	0.43562	0.189354	0.350066	0.299606	0.2239	0.25425	0.282764
USDA-ARS	club	QAM353	ARS970042-1C	0.447308	0.38237	0.381475	0.386203	0.394312	0.382009	0.362171	0.366251	0.376953	0.378094	0.37111	0.366997	0.358043	0.344861	0.404358	0.401871	0.395305	0.384767	0.381245	0.409413	0.38132	0.383125	0.406196	0.392309	0.448078	0.379834	0.448218	0.408733	0.353381	0.378628	0.40522	0.418135	0.411243	0.369928	0.367203	0.369271	0.399114	0.300427	0.310965	0.293368	0.417389	0.453996	0.37889	0.369722	0.369624	0.392432
USDA-ARS	club	QAM354	ARS970071-3C	0.440716	0.37234	0.372513	0.390085	0.422322	0.382764	0.386719	0.364386	0.371083	0.382263	0.390405	0.364231	0.380031	0.359357	0.401173	0.367916	0.398825	0.37738	0.391324	0.397341	0.390904	0.395198	0.417218	0.399809	0.449838	0.403086	0.445482	0.422538	0.362302	0.366316	0.400245	0.418922	0.388785	0.402791	0.399869	0.403513	0.412644	0.273742	0.313959	0.271363	0.421571	0.459199	0.383585	0.38404	0.380236	0.373817
USDA-ARS	club	QAM355	ARS970168-2C	0.381328	0.3249	0.364051	0.348096	0.295404	0.336859	0.333519	0.338632	0.325739	0.327708	0.34835	0.33754	0.342202	0.328332	0.327846	0.334636	0.345207	0.333714	0.329882	0.341366	0.328529	0.33828	0.356581	0.338116	0.410079	0.340085	0.38722	0.397148	0.323333	0.304128	0.330105	0.362193	0.337877	0.21241	0.271996	0.211687	0.271388	0.367269	0.383394	0.367958	0.363672	0.352582	0.35499	0.324327	0.369571	0.366185
USDA-ARS	lax	QAM356	ARS970170-2L	0.347174	0.301666	0.358772	0.332042	0.263329	0.313887	0.299457	0.320549	0.309405	0.323473	0.308682	0.314633	0.310079	0.307157	0.31966	0.306113	0.32128	0.304957	0.306708	0.330392	0.29954	0.307387	0.322758	0.304071	0.375701	0.257411	0.376001	0.365213	0.323079	0.338531	0.298054	0.347191	0.356594	0.154137	0.220289	0.154005	0.207098	0.437343	0.375279	0.432272	0.339065	0.310599	0.347012	0.280554	0.359004	0.352979
USDA-ARS	club	QAM357	ARS970184-1C	0.379842	0.434668	0.436358	0.438148	0.431902	0.4326	0.425936	0.408921	0.432206	0.420698	0.431114	0.42527	0.416382	0.407157	0.398021	0.442351	0.429613	0.371865	0.400212	0.410628	0.414839	0.414741	0.408109	0.426855	0.472847	0.435588	0.340026	0.43771	0.403053	0.404859	0.401361	0.419672	0.398949	0.405089	0.385555	0.4087	0.412738	0.282731	0.263156	0.284274	0.461013	0.379571	0.428431	0.408691	0.433156	0.423283
USDA-ARS	club	QAM358	ARS9702782	0.474854	0.406793	0.421937	0.456689	0.425115	0.453165	0.457942	0.431908	0.441363	0.44569	0.456196	0.440945	0.440617	0.424736	0.449308	0.436835	0.462377	0.408492	0.432081	0.437089	0.438722	0.441554	0.443852	0.450821	0.4943	0.434471	0.463055	0.438531	0.407393	0.426903	0.426588	0.442875	0.426748	0.428858	0.428759	0.427873	0.431506	0.28158	0.285601	0.278544	0.481278	0.48033	0.425739	0.421363	0.428978	0.419034
USDA-ARS	club	QAM359	ARS97173	0.46694	0.422357	0.439494	0.453767	0.431278	0.464544	0.448359	0.429087	0.440118	0.445879	0.444911	0.427864	0.442942	0.423079	0.449179	0.43805	0.454364	0.406435	0.432764	0.436113	0.431747	0.435785	0.439856	0.445207	0.491002	0.436737	0.460998	0.452272	0.431648	0.440151	0.412705	0.449884	0.405137	0.393106	0.402528	0.393894	0.413033	0.276115	0.300722	0.27074	0.465839	0.457065	0.438247	0.432928	0.439724	0.439486
USDA-ARS	club	QAM360	ARS97230-6C	0.460965	0.431195	0.431764	0.434353	0.432416	0.432523	0.430365	0.425844	0.430422	0.426518	0.430236	0.42077	0.417809	0.409545	0.43207	0.453543	0.449181	0.427724	0.404552	0.442539	0.414852	0.420902	0.431663	0.42648	0.461067	0.401626	0.462644	0.418487	0.41125	0.434038	0.439606	0.446835	0.43689	0.41172	0.429267	0.414412	0.446274	0.256003	0.289039	0.250085	0.469386	0.479682	0.418868	0.405034	0.410172	0.420938
USDA-ARS	club	QAM361	ARS98237	0.492026	0.444386	0.387305	0.418564	0.41578	0.408927	0.406262	0.398588	0.409912	0.406402	0.416734	0.397496	0.402659	0.399827	0.441989	0.417424	0.437695	0.397759	0.418639	0.440766	0.419394	0.425032	0.434618	0.430359	0.47557	0.441718	0.482204	0.425791	0.405226	0.413926	0.459387	0.457995	0.432072	0.41369	0.425828	0.413427	0.436579	0.272626	0.297496	0.268308	0.444121	0.49905	0.412541	0.410996	0.418783	0.384174
USDA-ARS	club	QAM362	ARS98X402-1C	0.442267	0.410661	0.409092	0.430466	0.428422	0.417194	0.40151	0.393228	0.397735	0.412664	0.413821	0.400033	0.39281	0.38759	0.402397	0.386277	0.412696	0.399245	0.398457	0.397997	0.396747	0.395723	0.407739	0.407163	0.458903	0.404793	0.458428	0.444252	0.380991	0.394485	0.394115	0.424495	0.406023	0.40476	0.409969	0.408634	0.429954	0.24921	0.310801	0.244563	0.422931	0.443961	0.384767	0.41195	0.412837	0.398483
USDA-ARS	club	QAM363	ARS99123	0.465585	0.43149	0.429514	0.453635	0.446028	0.453537	0.445076	0.431786	0.441676	0.442285	0.445305	0.433182	0.43905	0.424393	0.452068	0.443106	0.471363	0.426067	0.440668	0.449048	0.448096	0.451066	0.448917	0.460637	0.499054	0.452364	0.469993	0.456677	0.421978	0.436605	0.436737	0.460856	0.430827	0.427118	0.428124	0.424885	0.435084	0.272521	0.331845	0.27019	0.481532	0.477338	0.407058	0.41877	0.431834	0.426916
USDA-ARS	club	QAM364	ARSC96059-1	0.453666	0.402904	0.417358	0.408181	0.439391	0.402024	0.39958	0.377264	0.388649	0.386612	0.389985	0.378291	0.388707	0.381385	0.391267	0.402265	0.409888	0.43791	0.414183	0.400746	0.406629	0.393697	0.394819	0.402887	0.471103	0.429575	0.43766	0.459424	0.416822	0.406319	0.423815	0.448626	0.424311	0.432042	0.440569	0.433749	0.458089	0.361563	0.389855	0.36002	0.440176	0.468216	0.402856	0.42576	0.408161	0.399673
USDA-ARS	club	QAM365	ARSC96059-2	0.465314	0.398621	0.41674	0.413353	0.438498	0.404438	0.407557	0.384668	0.396763	0.390643	0.399884	0.386095	0.397872	0.387656	0.395789	0.40545	0.417555	0.439346	0.416496	0.399991	0.403224	0.388017	0.395557	0.400597	0.471726	0.427363	0.435353	0.458078	0.413189	0.403677	0.421711	0.451844	0.41712	0.441357	0.444172	0.442276	0.46325	0.353406	0.371173	0.350985	0.442566	0.47993	0.409216	0.428115	0.400243	0.398769
U of I	lax	QAM366	ID96-16702A	0.353098	0.310949	0.334186	0.331046	0.37588	0.318783	0.313249	0.319853	0.306219	0.332464	0.306064	0.314469	0.308505	0.321812	0.325213	0.378901	0.366115	0.380407	0.35304	0.346988	0.345366	0.353948	0.338822	0.360934	0.416913	0.368658	0.36973	0.351275	0.350383	0.304234	0.364899	0.361052	0.379388	0.343918	0.348411	0.345977	0.352374	0.442794	0.448235	0.438446	0.381354	0.379972	0.394736	0.320219	0.336489	0.355043
OSU	lax	QAM367	TUBBS06	0.277064	0.251926	0.317858	0.250704	0.363081	0.243955	0.242788	0.276141	0.246086	0.248677	0.262035	0.281041	0.25806	0.260092	0.22529	0.272626	0.261197	0.283893	0.220604	0.260466	0.255102	0.25803	0.254018	0.262933	0.324411	0.218774	0.329838	0.310073	0.262926	0.226539	0.272628	0.231614	0.26635	0.342974	0.310674	0.343959	0.315307	0.440179	0.424185	0.437489	0.281307	0.382971	0.30729	0.219693	0.270884	0.30249
U of I	lax	QAM368	BITTERROOT	0.335736	0.244731	0.324974	0.25562	0.316824	0.244309	0.249584	0.264103	0.241654	0.252637	0.249783	0.276066	0.243797	0.238242	0.26156	0.247279	0.261177	0.270777	0.241994	0.27887	0.252425	0.254002	0.284466	0.260163	0.346854	0.230895	0.358743	0.327829	0.224355	0.234243	0.256414	0.266543	0.304022	0.281639	0.256955	0.27875	0.239424	0.467544	0.416756	0.465159	0.268433	0.346771	0.271783	0.23743	0.287065	0.297723
WSU	club	QAM369	BRUEHL	0.386597	0.406861	0.438671	0.41914	0.443432	0.419704	0.405126	0.403217	0.411694	0.412738	0.408142	0.407288	0.397816	0.38292	0.394747	0.424745	0.417678	0.367827	0.402519	0.416373	0.41116	0.41891	0.40705	0.422155	0.465957	0.417422	0.349902	0.44249	0.406918	0.410783	0.392046	0.421831	0.404235	0.377938	0.371674	0.377676	0.396804	0.332972	0.176375	0.328605	0.456708	0.355484	0.407978	0.397299	0.424821	0.422033
U of I	lax	QAM370	BRUNDAGE96	0.497753	0.42384	0.444555	0.412195	0.513712	0.421676	0.417388	0.416502	0.412642	0.431328	0.411315	0.409769	0.401041	0.395874	0.451498	0.458824	0.462905	0.461628	0.443858	0.47107	0.457979	0.462334	0.472052	0.461067	0.448617	0.463827	0.498171	0.473821	0.442764	0.442805	0.475787	0.46519	0.494273	0.500729	0.489715	0.500926	0.488106	0.541194	0.521071	0.537125	0.456936	0.525131	0.470851	0.426127	0.418274	0.434574
U of I	lax	QAM371	BRUNDAGECF	0.348297	0.183108	0.23585	0.156796	0.359945	0.195574	0.181252	0.176235	0.177076	0.210241	0.173972	0.162882	0.144163	0.124778	0.24766	0.26332	0.268269	0.258822	0.23712	0.284997	0.273038	0.279702	0.29299	0.284594	0.348463	0.282994	0.334242	0.286741	0.239626	0.239527	0.291208	0.26991	0.317991	0.344091	0.318779	0.347439	0.317842	0.406835	0.370862	0.403931	0.262238	0.379339	0.2761	0.191972	0.169951	0.222764
U of I	lax	QAM372	BRUNEAU	0.342586	0.307522	0.324416	0.287413	0.317966	0.265682	0.286846	0.281512	0.273066	0.263837	0.278706	0.302147	0.285815	0.282755	0.291731	0.286034	0.28952	0.300409	0.282635	0.308385	0.279151	0.278133	0.318282	0.284458	0.373812	0.289461	0.362275	0.343487	0.268798	0.263399	0.294251	0.31135	0.339207	0.273268	0.26692	0.273333	0.25429	0.453729	0.412497	0.44553	0.315217	0.337751	0.305045	0.275152	0.326814	0.300864
USDA-ARS	club	QAM373	CARA	0.480696	0.437754	0.421823	0.431582	0.422948	0.434504	0.428562	0.411983	0.424023	0.41726	0.428332	0.409882	0.419796	0.407772	0.452167	0.421602	0.442482	0.385677	0.403775	0.431508	0.413657	0.422489	0.433848	0.425213	0.463977	0.417203	0.47633	0.437656	0.390446	0.424491	0.432	0.445995	0.433421	0.407452	0.418713	0.406861	0.424163	0.203808	0.268976	0.202462	0.452692	0.485916	0.41392	0.394222	0.409381	0.42413
USDA-ARS	club	QAM374	CHRYSTAL	0.470667	0.416341	0.429284	0.423493	0.459871	0.430389	0.428476	0.416846	0.430396	0.427781	0.442948	0.410943	0.42439	0.410807	0.439289	0.426172	0.451113	0.414404	0.425697	0.436651	0.425611	0.432712	0.439623	0.437938	0.486427	0.440617	0.458271	0.454617	0.40237	0.407155	0.435802	0.447058	0.423948	0.434603	0.443191	0.434077	0.437938	0.281221	0.342895	0.277995	0.465208	0.469918	0.421766	0.422519	0.412838	0.408012
USDA-ARS	club	QAM375	CHUKAR	0.475975	0.445246	0.423663	0.440101	0.433281	0.447249	0.440208	0.426632	0.437233	0.43272	0.44418	0.420573	0.43195	0.421215	0.451875	0.435325	0.451186	0.41218	0.432147	0.444521	0.428568	0.435305	0.443572	0.440405	0.487682	0.438352	0.47701	0.445	0.413189	0.425607	0.440387	0.457136	0.433624	0.412968	0.424629	0.416513	0.44432	0.194235	0.266612	0.193241	0.46172	0.478354	0.424277	0.420744	0.427338	0.42188
USDA-ARS	club	QAM376	CODA	0.428617	0.368639	0.373217	0.38337	0.402469	0.373333	0.373086	0.359306	0.365824	0.37088	0.378496	0.359569	0.360374	0.346971	0.375804	0.351477	0.383782	0.384209	0.380252	0.390626	0.388993	0.386376	0.395962	0.398932	0.451096	0.383913	0.448389	0.435802	0.365824	0.347389	0.374811	0.406631	0.392909	0.385546	0.385472	0.390142	0.408363	0.268358	0.310825	0.260685	0.398266	0.443197	0.359906	0.369319	0.380242	0.351786
Columbia Seed WA	lax	QAM377	CONCEPT	0.425837	0.360177	0.346126	0.370904	0.345174	0.354498	0.372127	0.377676	0.365529	0.345132	0.356139	0.387787	0.38503	0.376461	0.38411	0.360177	0.370289	0.358634	0.365159	0.382863	0.357945	0.368155	0.389954	0.366415	0.43149	0.355844	0.408864	0.369033	0.333158	0.357288	0.384323	0.408864	0.3516	0.337754	0.342055	0.333355	0.340085	0.364994	0.346225	0.361153	0.407378	0.407993	0.355342	0.359061	0.377174	0.342351
USDA-ARS	club	QAM378	CRESCENT	0.429792	0.439468	0.397183	0.405224	0.313088	0.418687	0.407402	0.398643	0.40697	0.402911	0.408091	0.388919	0.397019	0.384922	0.417063	0.393029	0.407988	0.360118	0.387426	0.433042	0.39288	0.393999	0.419731	0.400681	0.452273	0.390289	0.440486	0.43089	0.376969	0.407838	0.389435	0.420229	0.380184	0.257485	0.30471	0.26195	0.342668	0.27736	0.298954	0.270785	0.417804	0.387785	0.392145	0.375014	0.421947	0.400947
U of I	lax	QAM379	DUNE	0.335736	0.344557	0.399359	0.373972	0.419895	0.39501	0.398398	0.417096	0.393399	0.378608	0.404668	0.407456	0.404316	0.406163	0.344894	0.412885	0.401157	0.382189	0.36184	0.364287	0.363377	0.368275	0.355483	0.37445	0.425038	0.357432	0.333105	0.375357	0.36153	0.334594	0.353738	0.352435	0.386819	0.381418	0.377076	0.38503	0.379249	0.44559	0.418803	0.439056	0.391693	0.350847	0.398153	0.357253	0.384506	0.394521
WSU	club	QAM380	EDWIN	0.400624	0.372127	0.400164	0.404784	0.414994	0.40311	0.397824	0.409783	0.392383	0.40508	0.39615	0.425172	0.420814	0.40325	0.3935	0.410825	0.409816	0.409873	0.399672	0.398884	0.39524	0.402716	0.41053	0.407124	0.459437	0.400821	0.409061	0.428299	0.379079	0.365955	0.406122	0.405038	0.390387	0.394944	0.378717	0.394288	0.414084	0.210061	0.331911	0.21056	0.449884	0.428455	0.398391	0.37541	0.408059	0.396305
WSU	lax	QAM381	ELTAN	0.208363	0.368089	0.416349	0.384898	0.375345	0.384274	0.376756	0.404587	0.393294	0.369943	0.373572	0.394977	0.381517	0.373802	0.347857	0.395863	0.378398	0.362081	0.373793	0.374187	0.376428	0.385719	0.374622	0.387722	0.433684	0.396914	0.179022	0.445141	0.375476	0.367301	0.323769	0.383224	0.332329	0.31172	0.293368	0.315003	0.316045	0.447209	0.351641	0.449146	0.410998	0.174646	0.400788	0.384463	0.428792	0.411547
USDA-ARS	lax	QAM382	FINCH	0.337746	0.323211	0.344706	0.323235	0.151681	0.323596	0.305154	0.336835	0.319722	0.322653	0.312672	0.318934	0.313789	0.306271	0.314051	0.322751	0.321044	0.295798	0.310685	0.334537	0.306951	0.315627	0.338542	0.315815	0.383863	0.276461	0.34327	0.390092	0.311687	0.32065	0.26195	0.342954	0.30759	0.00860144	0.133937	0.0101773	0.15265	0.422578	0.355811	0.418277	0.331517	0.214338	0.337722	0.289856	0.368286	0.351543
OSU	lax	QAM383	GOETZE	0.436	0.379842	0.389292	0.356222	0.401978	0.369787	0.359535	0.3655	0.368323	0.374824	0.370072	0.362366	0.354535	0.348431	0.36824	0.385625	0.380264	0.358606	0.366658	0.405242	0.375966	0.379658	0.39815	0.385404	0.443987	0.359402	0.44253	0.377806	0.369063	0.371139	0.40481	0.386907	0.429457	0.374393	0.377936	0.37564	0.391593	0.447865	0.405141	0.44474	0.413674	0.450008	0.383887	0.336332	0.37872	0.381178
WSU	club	QAM384	HILLER	0.449227	0.402878	0.402788	0.410142	0.421565	0.417128	0.405045	0.419098	0.408492	0.413022	0.407752	0.429444	0.425152	0.406065	0.409028	0.428323	0.42608	0.414246	0.408945	0.423438	0.412631	0.414049	0.411261	0.426229	0.472239	0.406459	0.429103	0.441879	0.397043	0.3923	0.404162	0.428903	0.398216	0.396881	0.401641	0.396159	0.430586	0.290534	0.236176	0.280497	0.449542	0.444534	0.38777	0.38589	0.42168	0.393666
U of I	lax	QAM385	ID00-475-2DH	0.307584	0.320256	0.336014	0.303775	0.261786	0.293918	0.285325	0.306524	0.296323	0.300394	0.281311	0.30357	0.290545	0.278496	0.295207	0.316448	0.2978	0.293721	0.286277	0.322784	0.291497	0.294025	0.318122	0.30128	0.378496	0.286376	0.313789	0.360849	0.297374	0.301107	0.299179	0.326395	0.297651	0.171438	0.19675	0.169599	0.223736	0.406796	0.336901	0.401838	0.328037	0.258766	0.308831	0.286244	0.350361	0.332985
U of I	lax	QAM386	ID581	0.415574	0.420576	0.390611	0.42399	0.407124	0.425115	0.420355	0.425712	0.435645	0.412508	0.424662	0.41332	0.421396	0.408011	0.438205	0.4174	0.410136	0.384233	0.423103	0.433346	0.416594	0.424614	0.454005	0.420158	0.469744	0.406262	0.431615	0.427439	0.400541	0.423333	0.422372	0.461427	0.411193	0.381845	0.38503	0.384537	0.408387	0.433296	0.40402	0.429407	0.441488	0.400284	0.378661	0.417227	0.433307	0.406802
U of I	lax	QAM387	ID587CF	0.326157	0.276494	0.348457	0.284373	0.38329	0.31566	0.313198	0.329974	0.306599	0.308987	0.314544	0.337919	0.314872	0.313395	0.232928	0.367498	0.342285	0.349081	0.253659	0.245207	0.27715	0.26937	0.249278	0.267761	0.350457	0.252068	0.287163	0.312377	0.288608	0.238435	0.30613	0.271757	0.316308	0.343303	0.360801	0.348359	0.351501	0.443294	0.431747	0.440963	0.282567	0.392745	0.382272	0.252791	0.291825	0.358733
U of I	lax	QAM388	ID589	0.359912	0.201348	0.239557	0.166047	0.363194	0.207069	0.189789	0.186883	0.188638	0.2197	0.183516	0.17307	0.153825	0.13219	0.251383	0.264136	0.273508	0.26029	0.24086	0.288971	0.277041	0.279378	0.297012	0.285559	0.351168	0.284635	0.340162	0.288339	0.242532	0.241926	0.294756	0.271721	0.318905	0.342942	0.319851	0.346356	0.319769	0.416187	0.372258	0.413175	0.263297	0.384321	0.273955	0.193869	0.181315	0.227333
U of I	lax	QAM390	ID654	0.330523	0.282173	0.350985	0.289133	0.385406	0.317466	0.314084	0.331517	0.307748	0.313944	0.316284	0.339593	0.316349	0.317236	0.238017	0.367859	0.343828	0.353119	0.258026	0.246028	0.278956	0.270125	0.251042	0.268516	0.350114	0.254202	0.291005	0.315962	0.292909	0.241685	0.31218	0.275664	0.322578	0.34478	0.364511	0.349836	0.357796	0.444115	0.429989	0.441849	0.288378	0.396454	0.384471	0.256614	0.297308	0.363624
U of I	lax	QAM391	ID655	0.346193	0.316776	0.367794	0.327789	0.388564	0.346971	0.352239	0.367649	0.353101	0.355012	0.352379	0.370919	0.356467	0.35576	0.298842	0.38585	0.367454	0.366962	0.331679	0.301994	0.330965	0.321339	0.315019	0.322865	0.399229	0.301657	0.316505	0.349087	0.32938	0.308175	0.338468	0.334289	0.340092	0.349048	0.372259	0.34629	0.358304	0.434594	0.409324	0.434962	0.333499	0.370002	0.385719	0.327019	0.373219	0.375056
U of I	lax	QAM392	ID663	0.336227	0.310309	0.340996	0.304029	0.382747	0.329634	0.329542	0.344664	0.315935	0.312981	0.323563	0.350066	0.331812	0.321405	0.246126	0.367063	0.348769	0.366876	0.285684	0.280186	0.30348	0.295329	0.278676	0.297332	0.376877	0.287483	0.316168	0.323983	0.293563	0.270716	0.321716	0.302406	0.336537	0.349475	0.369009	0.354531	0.365272	0.437778	0.439214	0.43466	0.304703	0.405889	0.36415	0.274817	0.319571	0.35495
U of I	lax	QAM393	ID859	0.349225	0.185003	0.236014	0.156697	0.358855	0.195476	0.178192	0.175349	0.177067	0.20905	0.173653	0.161578	0.14225	0.12262	0.244918	0.260136	0.266529	0.254522	0.235355	0.284045	0.270486	0.275844	0.289166	0.279965	0.346157	0.283141	0.332305	0.285126	0.237581	0.236916	0.287851	0.266522	0.316973	0.340446	0.316185	0.343729	0.315684	0.407411	0.368352	0.404358	0.25894	0.377772	0.27042	0.188376	0.170617	0.220737
U of I	lax	QAM394	ID99-419	0.312261	0.31989	0.34065	0.318063	0.266016	0.310061	0.297798	0.323414	0.309321	0.3152	0.294476	0.321022	0.307459	0.291357	0.30297	0.333386	0.309503	0.31529	0.298439	0.325623	0.308936	0.313016	0.337054	0.315544	0.376423	0.304471	0.318161	0.366841	0.305113	0.31552	0.308984	0.337485	0.308818	0.177118	0.216117	0.17541	0.233499	0.428306	0.356901	0.42197	0.339514	0.261217	0.326879	0.286087	0.356263	0.349851
U of I	lax	QAM395	LAMBERTCF	0.340643	0.298949	0.349114	0.327142	0.377511	0.334242	0.350648	0.355014	0.34849	0.345929	0.353414	0.367925	0.355318	0.349203	0.323867	0.371898	0.380565	0.375894	0.33457	0.333979	0.340578	0.346765	0.335752	0.351806	0.408518	0.301116	0.347422	0.337047	0.308987	0.297308	0.337689	0.339065	0.350295	0.361097	0.364675	0.359061	0.359972	0.419573	0.407566	0.415618	0.355283	0.388877	0.372226	0.31694	0.352484	0.363795
USDA-ARS	lax	QAM396	MADSEN	0.317104	0.164708	0.26195	0.191635	0.320313	0.153406	0.169829	0.19002	0.174417	0.16671	0.177897	0.208166	0.179186	0.170683	0.182403	0.145666	0.169829	0.180696	0.153388	0.185054	0.172324	0.182141	0.21346	0.182353	0.272175	0.148162	0.33828	0.272758	0.147669	0.165693	0.187623	0.201182	0.269304	0.285686	0.240217	0.289166	0.226888	0.432403	0.382403	0.425894	0.189781	0.35137	0.221569	0.150722	0.21084	0.218844
OSU	lax	QAM397	MARY	0.388885	0.284567	0.319447	0.286005	0.370413	0.281829	0.28258	0.313066	0.288916	0.288993	0.29369	0.313799	0.29388	0.293464	0.290293	0.307964	0.304271	0.31485	0.260853	0.316688	0.283308	0.294322	0.305933	0.292046	0.375807	0.255162	0.388944	0.33992	0.270787	0.255287	0.306802	0.292529	0.328822	0.346723	0.333972	0.350532	0.324847	0.463609	0.414814	0.460663	0.285897	0.403877	0.336669	0.268402	0.295633	0.304351
WSU	lax	QAM398	MASAMI	0.330582	0.259446	0.312523	0.265839	0.314491	0.240945	0.238925	0.270976	0.258787	0.235119	0.262274	0.269687	0.26102	0.249663	0.248472	0.227166	0.235898	0.148807	0.230661	0.269829	0.234108	0.243786	0.275828	0.24564	0.333458	0.234931	0.30796	0.331378	0.241685	0.263344	0.243867	0.249465	0.258606	0.25151	0.136227	0.256763	0.14336	0.431506	0.354596	0.425993	0.282545	0.303985	0.272381	0.238645	0.29942	0.294368
OSU	lax	QAM399	OR208047P94	0.405209	0.365824	0.362005	0.362171	0.369886	0.345371	0.343285	0.354182	0.335833	0.332108	0.352528	0.359882	0.367391	0.366349	0.365266	0.33383	0.347833	0.369862	0.340864	0.37142	0.344992	0.350416	0.361571	0.356358	0.416807	0.360291	0.428921	0.393519	0.359882	0.365167	0.390059	0.37945	0.381565	0.36323	0.377183	0.368024	0.369442	0.429604	0.411659	0.428914	0.368455	0.451967	0.356829	0.333567	0.389185	0.350541
OSU	lax	QAM400	OR2010239	0.391865	0.343533	0.342948	0.324754	0.344003	0.32074	0.333708	0.355778	0.334224	0.338337	0.334439	0.365299	0.344706	0.354038	0.363138	0.337032	0.359984	0.361097	0.352788	0.376067	0.365791	0.368785	0.382961	0.373802	0.416887	0.339074	0.426763	0.351954	0.30863	0.299345	0.390319	0.386294	0.390348	0.349737	0.346249	0.35114	0.36067	0.450499	0.440479	0.447553	0.361061	0.427791	0.35636	0.31694	0.363116	0.340503
OSU	lax	QAM402	OR2020787	0.328577	0.280269	0.350615	0.294935	0.378267	0.325369	0.317892	0.336704	0.31346	0.314141	0.323506	0.336047	0.318779	0.319074	0.237689	0.366809	0.344156	0.349376	0.253101	0.252265	0.278759	0.270978	0.248982	0.270617	0.351009	0.26044	0.281079	0.317597	0.297045	0.247374	0.308109	0.274692	0.318048	0.341103	0.357223	0.346028	0.352913	0.442604	0.425016	0.438763	0.277807	0.383388	0.386704	0.268779	0.304071	0.363189
OSU	lax	QAM403	OR2030238	0.386034	0.329505	0.352648	0.312828	0.393843	0.329538	0.330974	0.347732	0.330219	0.320663	0.334476	0.355785	0.342736	0.339074	0.308288	0.352994	0.34715	0.340116	0.302786	0.326279	0.319253	0.302703	0.323493	0.308997	0.387478	0.280046	0.387934	0.33311	0.304642	0.311497	0.35743	0.34894	0.350059	0.375082	0.366866	0.376658	0.355089	0.440584	0.429389	0.438146	0.335512	0.453797	0.333535	0.295494	0.327722	0.348837
OSU	lax	QAM404	OR2030239	0.407585	0.34917	0.360181	0.32736	0.414303	0.333714	0.339847	0.347485	0.334079	0.325835	0.344226	0.364198	0.34555	0.347159	0.310954	0.363861	0.353792	0.351013	0.305898	0.330891	0.315414	0.301076	0.315014	0.308947	0.387727	0.284668	0.399087	0.344262	0.298855	0.322167	0.358997	0.34503	0.359809	0.405384	0.39025	0.407223	0.378693	0.469752	0.445843	0.468645	0.341818	0.462271	0.33884	0.317809	0.333527	0.36186
OSU	lax	QAM405	OR2030411	0.491088	0.436101	0.462662	0.422128	0.480147	0.434777	0.433912	0.450608	0.43524	0.432266	0.43544	0.448979	0.437764	0.430256	0.424302	0.437331	0.446871	0.453276	0.41486	0.448023	0.428502	0.431205	0.432572	0.429961	0.460641	0.405276	0.495933	0.444128	0.414867	0.388451	0.439018	0.415256	0.444061	0.4652	0.464029	0.469206	0.464413	0.545164	0.52354	0.542761	0.427676	0.50538	0.449691	0.406626	0.435504	0.445421
OSU	lax	QAM406	OR2030554	0.417222	0.355021	0.358669	0.341251	0.414394	0.340203	0.339949	0.363202	0.345898	0.34585	0.353125	0.362598	0.351449	0.355892	0.351532	0.365646	0.364344	0.388498	0.314064	0.363751	0.324294	0.337266	0.340507	0.335646	0.392577	0.299413	0.423812	0.364564	0.341958	0.31365	0.369575	0.333414	0.3514	0.412631	0.394745	0.416266	0.396089	0.498918	0.460319	0.497984	0.339241	0.45151	0.387016	0.333926	0.34912	0.361886
OSU	lax	QAM407	OR2040728	0.507478	0.429065	0.464161	0.429253	0.49709	0.429492	0.43059	0.450015	0.433792	0.431755	0.441717	0.452833	0.44268	0.441564	0.428734	0.44646	0.447365	0.451835	0.41516	0.44678	0.427486	0.435435	0.435602	0.429683	0.458629	0.40196	0.500666	0.468111	0.419137	0.409422	0.440865	0.434028	0.456897	0.473029	0.46968	0.475721	0.45449	0.550461	0.51164	0.548775	0.430314	0.511965	0.457818	0.419181	0.434763	0.447172
OSU	lax	QAM408	OR2050293	0.317415	0.284997	0.332398	0.269829	0.33729	0.26914	0.263114	0.30523	0.283729	0.283311	0.279641	0.306662	0.275599	0.273519	0.270328	0.257074	0.285791	0.291423	0.242769	0.295237	0.281482	0.289083	0.299875	0.29	0.343711	0.230529	0.349645	0.319528	0.275205	0.264058	0.317141	0.277908	0.294823	0.31241	0.293795	0.31346	0.288382	0.432075	0.383764	0.428914	0.267037	0.393615	0.297233	0.240772	0.317456	0.3246
OSU	lax	QAM409	OR2050299	0.31666	0.287614	0.29267	0.319698	0.332429	0.304635	0.314183	0.327008	0.306516	0.302731	0.321092	0.325861	0.342079	0.321692	0.311064	0.312596	0.303313	0.328625	0.302928	0.32376	0.307868	0.318072	0.326452	0.322642	0.371976	0.291011	0.388328	0.31882	0.307614	0.293482	0.349663	0.332538	0.360431	0.342252	0.342464	0.345076	0.336997	0.448588	0.436982	0.443762	0.32803	0.405079	0.351083	0.284964	0.347058	0.303492
OSU	lax	QAM410	OR2050301	0.337006	0.252322	0.280711	0.264773	0.334889	0.239724	0.26007	0.254695	0.255745	0.236047	0.271701	0.28562	0.275336	0.267597	0.27019	0.275542	0.273047	0.269337	0.244607	0.279407	0.271125	0.274984	0.298801	0.284281	0.332427	0.258404	0.358181	0.312125	0.236728	0.247045	0.278914	0.28617	0.287426	0.310374	0.307781	0.310637	0.287754	0.425378	0.403808	0.424032	0.304907	0.379514	0.293622	0.220674	0.280691	0.274047
OSU	lax	QAM411	OR2050853	0.376065	0.323465	0.322331	0.323226	0.387367	0.272635	0.285161	0.264625	0.270624	0.255802	0.29139	0.281845	0.294935	0.289363	0.285003	0.309455	0.306089	0.308593	0.255999	0.291282	0.259619	0.269919	0.268523	0.273694	0.340961	0.271898	0.36675	0.341214	0.302946	0.284636	0.347168	0.327844	0.340298	0.364929	0.336161	0.368081	0.353143	0.442464	0.405244	0.436505	0.337155	0.407846	0.311974	0.321698	0.32274	0.318382
OSU	lax	QAM412	OR2050910	0.305988	0.283305	0.342179	0.302436	0.356459	0.298785	0.302167	0.325139	0.310103	0.307411	0.303053	0.328267	0.302528	0.307551	0.277577	0.339199	0.325542	0.357748	0.29093	0.301173	0.312523	0.331138	0.305638	0.322808	0.383515	0.277544	0.349869	0.31771	0.290495	0.243007	0.30606	0.321416	0.327763	0.342121	0.335612	0.347111	0.337671	0.461536	0.449315	0.459593	0.308181	0.392966	0.341891	0.277282	0.329785	0.331306
OSU	lax	QAM413	OR2050913	0.387578	0.3572	0.404152	0.375664	0.432444	0.362766	0.368816	0.387701	0.371429	0.374484	0.370293	0.38225	0.361733	0.373292	0.366843	0.406434	0.396353	0.4404	0.366944	0.388594	0.380117	0.395775	0.380888	0.393726	0.448301	0.358417	0.425998	0.402003	0.377738	0.335484	0.376591	0.372767	0.411115	0.430007	0.42539	0.434537	0.421267	0.517268	0.518017	0.51481	0.374787	0.443358	0.396668	0.374655	0.381533	0.389107
OSU	lax	QAM414	OR2050914	0.332197	0.302488	0.35602	0.321984	0.379785	0.315944	0.320665	0.345977	0.329382	0.326426	0.325819	0.34412	0.324116	0.329205	0.294252	0.355767	0.346307	0.373027	0.313629	0.320058	0.322335	0.341954	0.315922	0.333736	0.396331	0.298649	0.3695	0.331079	0.314633	0.267496	0.329167	0.331862	0.352284	0.360473	0.355994	0.365594	0.357112	0.480289	0.459363	0.477259	0.326083	0.408764	0.367161	0.29483	0.341554	0.350778
OSU	lax	QAM415	OR2060323	0.306918	0.283388	0.309264	0.299063	0.357581	0.264905	0.266734	0.28828	0.286597	0.278956	0.283158	0.2864	0.285325	0.275378	0.280007	0.277975	0.275533	0.300648	0.277667	0.286507	0.288969	0.294344	0.305752	0.304555	0.352928	0.248194	0.358864	0.31815	0.293007	0.274417	0.308625	0.313672	0.303797	0.325509	0.321668	0.330236	0.324622	0.427971	0.41671	0.425115	0.29743	0.394649	0.330622	0.265003	0.334027	0.318221
OSU	lax	QAM416	OR2060324	0.322352	0.300774	0.306673	0.296446	0.357264	0.268938	0.268159	0.290475	0.285388	0.273939	0.285336	0.291663	0.287389	0.278306	0.298019	0.281398	0.275555	0.30292	0.278082	0.30785	0.292585	0.298074	0.324373	0.308367	0.357822	0.254454	0.375951	0.315442	0.287023	0.284592	0.327331	0.325558	0.321792	0.322259	0.318389	0.327118	0.324948	0.437728	0.411354	0.434806	0.297005	0.408179	0.321701	0.266093	0.329811	0.311371
OSU	lax	QAM417	OR2060395	0.369039	0.294419	0.319131	0.285478	0.352239	0.265126	0.271199	0.290184	0.273966	0.279702	0.283248	0.285874	0.28012	0.275049	0.295007	0.281878	0.291972	0.295395	0.252895	0.310939	0.294861	0.292267	0.295485	0.307951	0.367529	0.253824	0.387194	0.33546	0.259085	0.26877	0.31358	0.304906	0.344303	0.345732	0.341635	0.351576	0.323423	0.475557	0.41914	0.471232	0.293193	0.39508	0.310703	0.269516	0.312241	0.299466
OSU	lax	QAM418	OR2060431	0.340113	0.293274	0.296305	0.302585	0.344646	0.288262	0.291136	0.307345	0.287457	0.280383	0.295377	0.306343	0.296739	0.288755	0.301788	0.299499	0.282804	0.302988	0.273727	0.324596	0.290635	0.300541	0.321265	0.304095	0.364992	0.28109	0.363114	0.342952	0.292315	0.28383	0.319262	0.305537	0.313616	0.325575	0.332699	0.326953	0.311383	0.398628	0.401567	0.395443	0.29798	0.383648	0.3174	0.262443	0.333694	0.286579
OSU	lax	QAM419	OR2060926	0.355342	0.278431	0.281195	0.286161	0.334298	0.252462	0.273047	0.269689	0.269862	0.242088	0.284117	0.290372	0.287811	0.280598	0.288647	0.28434	0.274688	0.276756	0.249538	0.288205	0.281606	0.286045	0.305653	0.296249	0.339656	0.258536	0.362902	0.31657	0.253381	0.271167	0.286794	0.300365	0.282311	0.3109	0.320978	0.311425	0.282699	0.433782	0.413066	0.432681	0.300812	0.383329	0.304587	0.234898	0.301696	0.280063
OSU	lax	QAM420	OR2070011	0.274985	0.23172	0.300293	0.23708	0.325968	0.214699	0.222981	0.235108	0.212473	0.223307	0.238229	0.248468	0.224351	0.222718	0.220149	0.233994	0.231321	0.23919	0.200433	0.235251	0.22014	0.221749	0.256901	0.227846	0.30729	0.181007	0.346592	0.298898	0.209124	0.213002	0.241856	0.243969	0.268866	0.281582	0.251173	0.28283	0.237021	0.444393	0.3994	0.441381	0.25729	0.3536	0.27074	0.198365	0.262341	0.2807
OSU	lax	QAM421	OR2070385	0.312681	0.2951	0.328126	0.277802	0.35095	0.286693	0.28309	0.313088	0.296441	0.285697	0.292309	0.325456	0.302558	0.296658	0.298428	0.302173	0.298969	0.303364	0.286209	0.329144	0.311736	0.314699	0.327754	0.322044	0.363519	0.259691	0.36638	0.334155	0.287343	0.27801	0.328879	0.307867	0.32439	0.33608	0.31515	0.335358	0.332926	0.420685	0.393276	0.41975	0.321827	0.400752	0.312081	0.259369	0.314542	0.318269
OSU	lax	QAM422	OR2070453	0.309104	0.284773	0.31797	0.305767	0.367347	0.28738	0.288295	0.315165	0.295879	0.277034	0.312169	0.311626	0.315231	0.301952	0.296106	0.299457	0.28281	0.299455	0.253237	0.295419	0.287019	0.298511	0.313237	0.299089	0.348763	0.240913	0.375417	0.314813	0.289707	0.282427	0.317108	0.2936	0.306299	0.343762	0.328205	0.346126	0.313379	0.439671	0.429144	0.434738	0.310548	0.41809	0.325369	0.249706	0.320796	0.310137
OSU	lax	QAM423	OR2070608	0.359656	0.276476	0.353913	0.296413	0.355242	0.294607	0.302937	0.294589	0.305465	0.289599	0.312795	0.316341	0.295747	0.283412	0.304743	0.315914	0.314189	0.306098	0.299932	0.324441	0.307945	0.322029	0.34501	0.319041	0.383353	0.277479	0.394983	0.333688	0.298487	0.269319	0.329923	0.330667	0.365135	0.339166	0.328628	0.340348	0.332723	0.437277	0.402576	0.436021	0.326555	0.409214	0.33933	0.265815	0.318544	0.329694
OSU	lax	QAM424	OR2070870	0.424727	0.343022	0.309446	0.34926	0.362114	0.342351	0.363789	0.33058	0.340906	0.338853	0.354629	0.340405	0.349376	0.336014	0.376524	0.354465	0.356041	0.3429	0.353191	0.370017	0.34153	0.350803	0.384307	0.354137	0.41886	0.358667	0.438304	0.354594	0.315233	0.338444	0.365132	0.395721	0.399902	0.376231	0.369	0.379908	0.369591	0.413935	0.408404	0.409413	0.388665	0.425769	0.347571	0.334636	0.351107	0.335577
OSU	lax	QAM425	OR2071029	0.371906	0.336537	0.372622	0.355835	0.398941	0.315421	0.323465	0.323103	0.329562	0.333961	0.337984	0.329407	0.320214	0.313944	0.360882	0.353381	0.348476	0.332928	0.332804	0.356763	0.314327	0.321814	0.344885	0.329757	0.401571	0.281836	0.427634	0.348384	0.321044	0.333224	0.372495	0.366375	0.359912	0.379153	0.359094	0.38283	0.365798	0.441324	0.406927	0.439715	0.341024	0.442145	0.365529	0.330915	0.344456	0.354132
OSU	lax	QAM426	OR2071071	0.370501	0.304883	0.326402	0.284033	0.353791	0.285504	0.282679	0.291348	0.28249	0.285086	0.29025	0.293139	0.277625	0.277962	0.302265	0.307551	0.305283	0.303012	0.280867	0.33269	0.299982	0.306467	0.312162	0.313837	0.38395	0.303635	0.381267	0.321219	0.290184	0.278422	0.315741	0.307883	0.355471	0.347308	0.34123	0.347965	0.333547	0.420624	0.386597	0.415469	0.31341	0.422024	0.338411	0.263165	0.293445	0.304852
OSU	lax	QAM427	OR2071073	0.366726	0.319665	0.354567	0.329586	0.358963	0.289936	0.310538	0.296544	0.297308	0.309939	0.300328	0.321692	0.303086	0.31218	0.343193	0.331024	0.330709	0.365487	0.329792	0.349138	0.300619	0.311258	0.33058	0.314944	0.390501	0.302462	0.402388	0.33701	0.313169	0.302725	0.361359	0.358953	0.374843	0.350361	0.342186	0.355286	0.349523	0.458166	0.42852	0.455507	0.33745	0.418916	0.333125	0.315003	0.352081	0.334364
OSU	lax	QAM428	OR2071628	0.439596	0.386509	0.379107	0.345162	0.403477	0.354828	0.355016	0.346992	0.348984	0.362652	0.360008	0.352554	0.344806	0.33928	0.375677	0.384014	0.38096	0.354344	0.367524	0.40427	0.383781	0.387401	0.396533	0.394144	0.44855	0.355338	0.453587	0.362041	0.345243	0.347848	0.400704	0.387433	0.423764	0.401206	0.408439	0.404489	0.400512	0.478916	0.42678	0.478119	0.375569	0.45867	0.376034	0.345154	0.374305	0.352767
OSU	lax	QAM429	OR2071681	0.311396	0.288116	0.33193	0.288301	0.360046	0.282024	0.271731	0.274843	0.269072	0.279965	0.294517	0.286334	0.259742	0.265224	0.271567	0.312547	0.294574	0.274975	0.245237	0.300433	0.28223	0.29102	0.287999	0.298866	0.351628	0.226855	0.369	0.310308	0.298308	0.272685	0.31367	0.282249	0.313556	0.330433	0.325303	0.33411	0.32318	0.427929	0.388566	0.42527	0.293915	0.421534	0.334274	0.249054	0.28954	0.317045
OSU	lax	QAM430	OR2080641	0.28722	0.23677	0.318253	0.25645	0.315027	0.255826	0.262114	0.295855	0.276986	0.26863	0.26583	0.28708	0.270641	0.266734	0.265191	0.285645	0.269122	0.27156	0.23571	0.279481	0.273169	0.284889	0.283182	0.284922	0.327404	0.236901	0.326756	0.287314	0.254399	0.241683	0.271701	0.267872	0.272948	0.289265	0.273867	0.28677	0.265618	0.417531	0.397735	0.412114	0.285487	0.362368	0.31392	0.208667	0.281022	0.309321
OSU	lax	QAM431	OR9900553	0.391934	0.312372	0.33423	0.330827	0.339199	0.327643	0.32893	0.347198	0.330234	0.330335	0.331147	0.344823	0.331057	0.335513	0.320313	0.341817	0.330429	0.323441	0.280983	0.336859	0.320411	0.326706	0.326008	0.332254	0.373495	0.30984	0.370722	0.381205	0.314773	0.312311	0.321886	0.326618	0.331497	0.323309	0.342449	0.326921	0.322405	0.460727	0.431779	0.455769	0.328271	0.387752	0.32912	0.298422	0.343718	0.340764
OSU	lax	QAM432	OR9901619	0.38787	0.293473	0.333079	0.275555	0.348308	0.274364	0.289271	0.308787	0.286176	0.275342	0.284988	0.329022	0.308166	0.29601	0.277157	0.298875	0.306038	0.329702	0.273677	0.289107	0.281317	0.274961	0.301243	0.27469	0.358813	0.282974	0.385185	0.350379	0.234968	0.248778	0.34882	0.338362	0.338409	0.334274	0.328356	0.340053	0.340002	0.467555	0.443038	0.45916	0.290572	0.410925	0.310168	0.288113	0.323526	0.326423
OSU	lax	QAM433	ORCF101	0.3704	0.281425	0.321567	0.267851	0.365043	0.277017	0.288619	0.310724	0.292364	0.28692	0.298553	0.327765	0.301269	0.307623	0.272499	0.320934	0.308566	0.338247	0.28427	0.283488	0.298618	0.292937	0.288454	0.291681	0.378515	0.304101	0.341399	0.335052	0.293062	0.265529	0.328505	0.302341	0.339236	0.353743	0.34798	0.35893	0.342924	0.447688	0.429866	0.443471	0.273977	0.395885	0.342506	0.27536	0.321053	0.318144
OSU	lax	QAM434	ORCF102	0.336588	0.232469	0.302344	0.232368	0.319632	0.212589	0.219319	0.236102	0.221508	0.221716	0.226049	0.25525	0.231582	0.221134	0.229505	0.214174	0.236892	0.241849	0.217884	0.250123	0.230917	0.236275	0.274852	0.240175	0.330529	0.211917	0.354826	0.318386	0.225852	0.236211	0.264756	0.25952	0.284968	0.280039	0.248359	0.285292	0.253134	0.43882	0.381442	0.434955	0.253245	0.36492	0.265191	0.199687	0.280805	0.292259
OSU	lax	QAM435	ORCF103	0.295756	0.330111	0.362471	0.33919	0.377969	0.348087	0.332959	0.362271	0.343151	0.340107	0.330264	0.357255	0.346864	0.335167	0.329332	0.394977	0.356209	0.368621	0.342142	0.352594	0.347529	0.368728	0.339862	0.363598	0.412665	0.360792	0.271409	0.403136	0.344804	0.312837	0.314681	0.33316	0.31731	0.328628	0.34701	0.334077	0.345763	0.447936	0.41151	0.452075	0.347198	0.288875	0.39872	0.346329	0.369584	0.372328
OSU	lax	QAM436	ORF2267-03	0.374745	0.284618	0.334692	0.275336	0.362804	0.283355	0.306303	0.317612	0.302839	0.290584	0.295831	0.323241	0.304856	0.299606	0.273727	0.301641	0.306645	0.353349	0.285767	0.306467	0.326903	0.302659	0.314609	0.316511	0.389908	0.323357	0.341202	0.379752	0.306205	0.290092	0.336209	0.34555	0.363828	0.354202	0.359446	0.358339	0.343121	0.472519	0.435651	0.471346	0.289868	0.397634	0.323375	0.288707	0.316999	0.318096
OSU	lax	QAM437	ORH010083	0.377315	0.362475	0.372677	0.352758	0.34826	0.37019	0.359849	0.349245	0.364609	0.378135	0.353907	0.359643	0.345043	0.343237	0.345896	0.390578	0.372259	0.366382	0.352068	0.347866	0.351838	0.341324	0.358527	0.344903	0.418161	0.350131	0.339593	0.404555	0.374064	0.350919	0.369764	0.392145	0.362213	0.289888	0.332797	0.28759	0.356172	0.437835	0.392777	0.433051	0.361392	0.353053	0.393073	0.349803	0.388796	0.384636
OSU	lax	QAM438	ORH010837	0.410766	0.367072	0.348496	0.366929	0.369952	0.349693	0.351845	0.346207	0.351746	0.342578	0.353012	0.339904	0.335218	0.330171	0.35824	0.379619	0.369483	0.364419	0.334329	0.390503	0.348818	0.347168	0.363195	0.358864	0.422698	0.317875	0.421363	0.368997	0.359954	0.339888	0.388328	0.389855	0.400385	0.347932	0.374038	0.352856	0.380867	0.458124	0.418498	0.453668	0.359978	0.436084	0.383487	0.322685	0.36033	0.350374
OSU	lax	QAM439	ORH010918	0.422611	0.370519	0.377969	0.342506	0.396362	0.357772	0.34875	0.3532	0.354268	0.364117	0.354924	0.348949	0.340068	0.337295	0.359849	0.376255	0.369451	0.347899	0.36149	0.390626	0.365708	0.368343	0.384609	0.374835	0.432933	0.344714	0.428792	0.367627	0.357008	0.363058	0.399087	0.38495	0.417126	0.362016	0.365857	0.366087	0.380236	0.431619	0.384471	0.428667	0.406211	0.441685	0.371044	0.328431	0.373758	0.369943
OSU	lax	QAM440	ORI2060306	0.346487	0.278135	0.305868	0.273891	0.345863	0.267466	0.271963	0.299311	0.283117	0.279965	0.283487	0.311523	0.288411	0.29304	0.291628	0.302101	0.290873	0.321635	0.277207	0.298153	0.2891	0.304307	0.299442	0.306721	0.377312	0.298711	0.346848	0.327986	0.286376	0.255614	0.324277	0.295485	0.322611	0.335489	0.321471	0.340348	0.327995	0.415299	0.396684	0.411392	0.276049	0.381368	0.323703	0.274393	0.321725	0.303274
OSU	lax	QAM441	ORI2101835	0.33442	0.246124	0.315307	0.263394	0.355134	0.236027	0.246543	0.271801	0.244121	0.245136	0.256669	0.286288	0.255099	0.244477	0.251818	0.236388	0.257286	0.236929	0.229934	0.254843	0.25383	0.262411	0.294412	0.261805	0.333274	0.210453	0.377071	0.278041	0.209919	0.240677	0.26878	0.262676	0.323306	0.3152	0.274005	0.320149	0.26704	0.454631	0.411834	0.449667	0.261806	0.397399	0.291291	0.214738	0.290219	0.291997
OSU	lax	QAM442	ORI2101839	0.340331	0.327621	0.36586	0.345546	0.41075	0.331884	0.339076	0.345031	0.327594	0.335497	0.347071	0.371854	0.354263	0.352887	0.334147	0.3546	0.342114	0.369687	0.334889	0.338988	0.338257	0.341066	0.35492	0.343887	0.392222	0.313611	0.410617	0.338376	0.328704	0.29596	0.352847	0.334926	0.366088	0.40568	0.384255	0.405769	0.391166	0.468874	0.478045	0.469181	0.373745	0.443151	0.384421	0.30446	0.362856	0.361597
OSU	lax	QAM443	ORSS1757	0.356122	0.289518	0.308358	0.267052	0.343368	0.277888	0.282099	0.303143	0.284824	0.29139	0.285546	0.302922	0.292375	0.284045	0.294649	0.308297	0.312828	0.302815	0.289092	0.317301	0.31543	0.317875	0.319206	0.326945	0.385955	0.25916	0.372283	0.329518	0.268122	0.245211	0.310243	0.310635	0.345616	0.326428	0.33603	0.331681	0.334931	0.432197	0.393819	0.427873	0.303692	0.38763	0.31123	0.258199	0.315368	0.277494
OSU	lax	QAM444	SALUTE	0.382958	0.338713	0.360251	0.356638	0.389221	0.358122	0.351105	0.380028	0.357942	0.376041	0.350278	0.381897	0.360151	0.369186	0.353173	0.394572	0.385069	0.407312	0.341707	0.354684	0.34778	0.358229	0.342048	0.361199	0.400441	0.330422	0.381276	0.341174	0.349347	0.340534	0.380505	0.350874	0.374171	0.376231	0.386597	0.38063	0.395546	0.447249	0.439122	0.448069	0.37553	0.409828	0.388871	0.329831	0.352783	0.38184
U of I	lax	QAM445	SIMON	0.34451	0.230726	0.314819	0.253051	0.370597	0.222797	0.250766	0.261595	0.232729	0.224552	0.260109	0.281908	0.261201	0.26346	0.214716	0.241274	0.262893	0.264526	0.21385	0.216345	0.241477	0.246703	0.243307	0.251702	0.327165	0.223874	0.344942	0.316854	0.211545	0.19413	0.229993	0.239692	0.296596	0.331188	0.301304	0.335719	0.29262	0.433878	0.426288	0.430389	0.283891	0.365959	0.267466	0.217636	0.274182	0.280853
OSU	lax	QAM446	SKILES	0.376527	0.361819	0.371889	0.351838	0.349311	0.369993	0.359586	0.348982	0.364281	0.377544	0.35371	0.358987	0.344714	0.34304	0.344911	0.390381	0.371602	0.36566	0.351215	0.347209	0.351116	0.340733	0.357673	0.344377	0.417308	0.349146	0.338805	0.403898	0.373211	0.35	0.369435	0.391423	0.361359	0.291333	0.334003	0.289035	0.357682	0.437113	0.392186	0.432263	0.360801	0.354498	0.392219	0.348884	0.387811	0.384045
OSU	lax	QAM447	STEPHENS	0.322874	0.273539	0.342745	0.282994	0.377577	0.315397	0.3109	0.329514	0.304826	0.306187	0.315463	0.336802	0.312968	0.31158	0.230696	0.367039	0.34327	0.346389	0.251427	0.243243	0.276649	0.270098	0.246651	0.267194	0.349687	0.245043	0.282502	0.3103	0.286113	0.236376	0.300131	0.2694	0.309479	0.33654	0.359619	0.34153	0.351107	0.439683	0.42761	0.438008	0.278986	0.38782	0.379645	0.251149	0.289402	0.355712
OSU	lax	QAM448	TUBBS	0.241865	0.22761	0.303143	0.253414	0.340155	0.235653	0.238886	0.266955	0.237056	0.239277	0.253627	0.277634	0.257148	0.255909	0.222438	0.250573	0.243961	0.270847	0.222617	0.245425	0.244401	0.251895	0.261004	0.256196	0.315303	0.208396	0.33237	0.289927	0.258748	0.225599	0.278037	0.243033	0.26281	0.32285	0.286991	0.323506	0.295747	0.411679	0.406763	0.409586	0.282864	0.381425	0.305154	0.205005	0.277307	0.29162
WSU	lax	QAM449	WA7918	0.328037	0.310703	0.326198	0.325804	0.318531	0.322554	0.315782	0.344222	0.3261	0.328792	0.319337	0.332165	0.324458	0.321208	0.290972	0.333946	0.32852	0.324064	0.297866	0.304826	0.303241	0.310341	0.305877	0.310112	0.360759	0.31241	0.280926	0.362105	0.310604	0.308536	0.32633	0.317916	0.277479	0.263263	0.286211	0.264314	0.29954	0.42202	0.383158	0.418155	0.33503	0.289814	0.341234	0.307026	0.340479	0.345404
WSU	lax	QAM450	WA7932	0.328168	0.310571	0.326067	0.325739	0.318531	0.322554	0.315782	0.344156	0.3261	0.328792	0.319337	0.332033	0.324393	0.321142	0.291037	0.333815	0.32852	0.323999	0.2978	0.30476	0.30311	0.31021	0.30568	0.310046	0.360562	0.312213	0.280926	0.361974	0.310604	0.30847	0.326264	0.317785	0.277479	0.263198	0.286211	0.264248	0.299475	0.421954	0.383158	0.418089	0.334964	0.289814	0.3413	0.306894	0.340348	0.345272
WSU	lax	QAM451	WA7933	0.338361	0.212377	0.28631	0.232624	0.326533	0.210398	0.22875	0.245025	0.223966	0.227428	0.219394	0.247365	0.223859	0.21671	0.236967	0.196577	0.229974	0.233552	0.210225	0.246774	0.240742	0.242416	0.270871	0.250394	0.329103	0.214281	0.350672	0.300866	0.193434	0.220083	0.238779	0.246511	0.293712	0.299212	0.279941	0.303611	0.25348	0.443392	0.388122	0.437032	0.23782	0.364491	0.251051	0.201107	0.255662	0.241934
WSU	lax	QAM452	WA7934	0.353108	0.350356	0.413159	0.376454	0.428502	0.363946	0.358308	0.390724	0.376296	0.358717	0.366119	0.384348	0.365648	0.35928	0.352956	0.328903	0.335871	0.354812	0.350551	0.383512	0.370026	0.375204	0.383346	0.382418	0.426761	0.360654	0.321531	0.427446	0.355839	0.362528	0.319428	0.344334	0.35236	0.386638	0.347168	0.390339	0.35323	0.511081	0.454982	0.514267	0.348337	0.301337	0.395739	0.36035	0.394959	0.394433
WSU	lax	QAM453	WA7935	0.242308	0.352477	0.406934	0.380162	0.377104	0.362383	0.361593	0.387382	0.379127	0.349914	0.356951	0.389166	0.365959	0.359127	0.344673	0.373471	0.366064	0.365356	0.354062	0.35146	0.358805	0.367588	0.361446	0.370254	0.416634	0.371125	0.214895	0.433799	0.356564	0.349236	0.312138	0.368858	0.344007	0.339814	0.314329	0.34336	0.334171	0.465824	0.379056	0.468089	0.38456	0.223913	0.39327	0.376283	0.412464	0.403983
WSU	lax	QAM454	WA7935C	0.246909	0.362712	0.417956	0.389477	0.386377	0.382425	0.375474	0.402648	0.391282	0.370164	0.373143	0.397938	0.378826	0.374064	0.349236	0.385119	0.373893	0.36158	0.372863	0.374539	0.3793	0.38782	0.378192	0.390175	0.432217	0.388212	0.20687	0.442525	0.368428	0.365452	0.321431	0.380368	0.339092	0.321134	0.300812	0.32422	0.320726	0.458921	0.371335	0.4609	0.404022	0.186906	0.402955	0.385108	0.426622	0.41383
WSU	lax	QAM455	WA7965	0.340009	0.231687	0.297062	0.243261	0.334913	0.223554	0.222423	0.261004	0.241503	0.230867	0.23095	0.250983	0.23255	0.219665	0.238148	0.143959	0.16977	0.241169	0.21016	0.272292	0.236415	0.241825	0.269665	0.249374	0.330872	0.209411	0.36652	0.337458	0.228455	0.233519	0.234003	0.240913	0.254758	0.308142	0.283749	0.31149	0.273806	0.447619	0.385454	0.438632	0.150911	0.375056	0.268671	0.212246	0.275528	0.265452
WSU	lax	QAM456	WA7970	0.342405	0.234997	0.285931	0.247627	0.330297	0.235292	0.232173	0.268785	0.252305	0.236146	0.235275	0.248735	0.238976	0.223178	0.249212	0.127536	0.176583	0.244616	0.216102	0.284077	0.245371	0.248293	0.276461	0.256074	0.334981	0.224141	0.358142	0.339275	0.234504	0.238542	0.24432	0.250242	0.244047	0.303775	0.286671	0.307124	0.272598	0.432681	0.372672	0.424023	0.140595	0.369483	0.266382	0.221674	0.276809	0.264165
WSU	lax	QAM457	WA7971	0.387268	0.365815	0.371331	0.363427	0.382764	0.351445	0.3587	0.384298	0.36346	0.364601	0.349934	0.384692	0.371757	0.373605	0.373112	0.36717	0.371265	0.39176	0.371388	0.401674	0.39153	0.394583	0.402791	0.401075	0.433206	0.378792	0.425796	0.37504	0.378759	0.379317	0.410989	0.412885	0.421167	0.371077	0.36868	0.375213	0.38466	0.439921	0.436408	0.438838	0.396708	0.425384	0.364741	0.344517	0.399006	0.377052
USDA-ARS	club	QAM458	2004X151-5-0-4	0.419845	0.358035	0.347045	0.348275	0.380171	0.347932	0.343828	0.355925	0.336137	0.345896	0.34025	0.351173	0.349597	0.337919	0.374458	0.321331	0.355581	0.375246	0.355113	0.388599	0.364798	0.364938	0.395404	0.375148	0.428798	0.356566	0.436794	0.418761	0.328652	0.331156	0.376616	0.395476	0.377971	0.361458	0.362738	0.365988	0.377708	0.294673	0.313162	0.287459	0.367045	0.437934	0.320716	0.343112	0.376877	0.335349
WSU	lax	QAM459	WA8000	0.353477	0.241956	0.303094	0.253269	0.366751	0.220304	0.229614	0.254077	0.239763	0.230314	0.238461	0.264863	0.241947	0.231569	0.25321	0.187872	0.209384	0.25764	0.235972	0.262821	0.240483	0.246532	0.284854	0.25057	0.342277	0.229936	0.382227	0.319047	0.226708	0.228161	0.253109	0.261001	0.305678	0.337188	0.299617	0.340799	0.294492	0.465827	0.409614	0.457795	0.21918	0.388345	0.280628	0.234423	0.277124	0.271879
WSU	lax	QAM460	WA8020	0.341628	0.28306	0.29698	0.27019	0.302068	0.257157	0.265988	0.281517	0.261884	0.26392	0.267137	0.298678	0.277183	0.266513	0.269459	0.226921	0.274064	0.244485	0.261252	0.296446	0.264609	0.265299	0.301674	0.272357	0.354957	0.261983	0.34954	0.334439	0.245207	0.266579	0.311556	0.29327	0.302561	0.250066	0.235522	0.251773	0.232042	0.421865	0.357945	0.417761	0.284931	0.337984	0.264741	0.244649	0.323169	0.29281
WSU	lax	QAM461	WA8021	0.321569	0.187557	0.254596	0.194064	0.315824	0.167892	0.177446	0.204662	0.190151	0.180565	0.18503	0.214887	0.187065	0.177315	0.197439	0.150328	0.178914	0.205581	0.184618	0.212804	0.187713	0.197899	0.238632	0.200057	0.297067	0.176395	0.343926	0.289847	0.164872	0.169764	0.210604	0.222814	0.255253	0.285227	0.246848	0.288707	0.240963	0.433585	0.380827	0.42784	0.176393	0.350869	0.224261	0.176921	0.232574	0.214905
WSU	lax	QAM462	WA8063	0.389914	0.356008	0.343103	0.341742	0.354537	0.359216	0.349729	0.372456	0.355581	0.352101	0.341858	0.367424	0.354752	0.351107	0.333723	0.369845	0.360586	0.321504	0.330446	0.350753	0.347389	0.346879	0.344312	0.355489	0.39938	0.353167	0.34455	0.364412	0.330004	0.339814	0.361906	0.344062	0.32165	0.329251	0.338698	0.329974	0.343933	0.417102	0.377452	0.413828	0.372051	0.354401	0.348547	0.32981	0.369098	0.348676
WSU	lax	QAM463	WA8064	0.414173	0.377938	0.349562	0.351919	0.363736	0.363335	0.35836	0.370845	0.367317	0.362171	0.355605	0.359987	0.352149	0.346708	0.356441	0.377855	0.368078	0.308527	0.334464	0.371633	0.356605	0.35896	0.369943	0.363565	0.405075	0.359148	0.37494	0.359704	0.341948	0.360891	0.383539	0.366729	0.328951	0.335579	0.348553	0.33617	0.353149	0.424719	0.373686	0.423366	0.38168	0.380748	0.361153	0.334603	0.365703	0.360567
WSU	lax	QAM464	WA8065	0.411969	0.336824	0.335224	0.350409	0.351834	0.36121	0.367308	0.374145	0.353486	0.351666	0.374581	0.382418	0.379637	0.364108	0.344049	0.360832	0.380236	0.290781	0.336176	0.340617	0.349897	0.354322	0.356817	0.353263	0.402897	0.352815	0.367997	0.370404	0.331729	0.332515	0.360659	0.360102	0.341814	0.326756	0.330687	0.326494	0.335911	0.431368	0.389558	0.426262	0.381783	0.382598	0.354038	0.328562	0.3778	0.349573
WSU	lax	QAM465	WA8066	0.341226	0.319337	0.345822	0.31868	0.151346	0.321471	0.301346	0.331582	0.316176	0.319829	0.308733	0.315962	0.311293	0.302462	0.310374	0.319206	0.321175	0.297439	0.30517	0.330794	0.303274	0.312278	0.333093	0.311523	0.379834	0.27738	0.339265	0.390856	0.312607	0.32111	0.262804	0.340799	0.310611	0.0114248	0.136146	0.0110309	0.155826	0.423933	0.35531	0.417794	0.33086	0.214773	0.333388	0.284865	0.363953	0.352594
WSU	lax	QAM466	WA8092	0.22875	0.351641	0.411655	0.375345	0.378004	0.361064	0.358995	0.379998	0.37074	0.355334	0.353447	0.380105	0.364806	0.357814	0.343139	0.370092	0.369764	0.344846	0.351304	0.353316	0.352101	0.361917	0.357387	0.364708	0.419665	0.36891	0.216152	0.423071	0.348194	0.343237	0.337722	0.362252	0.325796	0.327708	0.286441	0.331123	0.306754	0.441399	0.353447	0.443336	0.399129	0.206918	0.383027	0.374581	0.408601	0.40357
WSU	lax	QAM467	WA8093	0.370343	0.333431	0.323994	0.323845	0.356349	0.343545	0.336386	0.356504	0.341611	0.331744	0.336489	0.36137	0.34912	0.336695	0.32824	0.352401	0.362608	0.298938	0.333178	0.329525	0.339083	0.345336	0.353788	0.346281	0.39502	0.338242	0.338417	0.360411	0.30652	0.315572	0.349404	0.337534	0.303414	0.322456	0.333311	0.321799	0.33567	0.421678	0.395918	0.419168	0.352751	0.353808	0.34812	0.316323	0.348669	0.332593
WSU	lax	QAM468	WA8094	0.311306	0.405185	0.43915	0.413602	0.319025	0.419186	0.405508	0.438855	0.419054	0.409301	0.406669	0.420761	0.414053	0.407465	0.390748	0.422155	0.41189	0.381659	0.405618	0.419383	0.405865	0.415486	0.417896	0.416204	0.452117	0.397927	0.308139	0.460742	0.401363	0.405782	0.340936	0.403106	0.373031	0.220773	0.26367	0.221626	0.276918	0.478911	0.403805	0.484572	0.426796	0.198741	0.428608	0.392871	0.448368	0.43922
WSU	lax	QAM469	WA8114	0.359011	0.336901	0.314625	0.322898	0.330219	0.333042	0.322587	0.345929	0.324023	0.328135	0.325903	0.345929	0.339429	0.330466	0.308264	0.3413	0.337163	0.28988	0.30091	0.310801	0.314576	0.321175	0.324064	0.322456	0.3635	0.327207	0.335776	0.352442	0.314806	0.315126	0.34025	0.328494	0.293088	0.295043	0.305892	0.294714	0.323793	0.422659	0.374032	0.421068	0.352716	0.340074	0.347406	0.301445	0.344373	0.342055
WSU	lax	QAM470	WA8115	0.387679	0.367711	0.351354	0.353559	0.350923	0.36295	0.355086	0.385215	0.365314	0.363427	0.362049	0.373839	0.370567	0.362195	0.352534	0.371937	0.369759	0.33304	0.335601	0.359035	0.354609	0.358593	0.368293	0.362105	0.396246	0.348371	0.357787	0.395451	0.34961	0.350866	0.374044	0.362552	0.311519	0.317269	0.335841	0.317358	0.345333	0.472033	0.414649	0.470006	0.371065	0.360575	0.373788	0.344927	0.384287	0.370293
WSU	lax	QAM471	WA8116	0.285966	0.382556	0.389271	0.371788	0.295638	0.369337	0.356734	0.386034	0.376483	0.36381	0.359823	0.374285	0.361422	0.354603	0.357148	0.385415	0.370284	0.341348	0.365445	0.391291	0.355301	0.365684	0.385292	0.366881	0.419625	0.361425	0.276102	0.434468	0.361088	0.371131	0.319833	0.37941	0.337573	0.191423	0.232828	0.196019	0.249422	0.469919	0.369273	0.471223	0.387868	0.191929	0.383403	0.362046	0.409852	0.385025
WSU	lax	QAM472	WA8117	0.284986	0.369967	0.378593	0.360751	0.293298	0.362443	0.350538	0.374095	0.367719	0.355966	0.348678	0.362491	0.353836	0.342563	0.352707	0.373399	0.364727	0.339606	0.359184	0.387155	0.352847	0.361703	0.382731	0.36438	0.419547	0.353272	0.264127	0.425419	0.356892	0.367144	0.313817	0.377644	0.332583	0.186104	0.230201	0.190438	0.244863	0.453611	0.361471	0.455023	0.388614	0.188108	0.37664	0.356006	0.399709	0.37736
WSU	lax	QAM473	WA8134	0.322836	0.222907	0.273208	0.233132	0.329297	0.216218	0.235609	0.260127	0.24	0.235242	0.229446	0.261004	0.239229	0.228774	0.251766	0.211285	0.247798	0.246815	0.232085	0.259249	0.261718	0.260479	0.295362	0.26958	0.338183	0.232583	0.357209	0.305199	0.188349	0.226411	0.251989	0.261404	0.285397	0.305056	0.286682	0.309061	0.263576	0.46543	0.411987	0.459554	0.256564	0.357861	0.262744	0.201155	0.262028	0.260457
WSU	lax	QAM475	WA8136	0.332129	0.260267	0.311983	0.292351	0.234347	0.288056	0.278849	0.309085	0.294968	0.288337	0.293655	0.294246	0.287746	0.277315	0.280236	0.289724	0.283421	0.20009	0.265887	0.300729	0.277733	0.288444	0.309987	0.286704	0.352854	0.242432	0.319656	0.336997	0.264633	0.287385	0.234463	0.281193	0.291915	0.140118	0.139943	0.147144	0.139829	0.450484	0.377485	0.443885	0.308584	0.256104	0.308963	0.240151	0.317962	0.315347
WSU	lax	QAM476	WA8142	0.362265	0.23822	0.321293	0.259805	0.347165	0.21886	0.235362	0.255427	0.240928	0.230481	0.238516	0.270726	0.24473	0.235439	0.254185	0.209599	0.22956	0.244682	0.213697	0.25603	0.24487	0.251554	0.279028	0.256235	0.330229	0.199063	0.37852	0.333107	0.219624	0.244583	0.237863	0.256845	0.293831	0.30325	0.303445	0.305811	0.272042	0.440932	0.398833	0.435454	0.233784	0.387244	0.274852	0.213998	0.276979	0.275675
WSU	lax	QAM477	WA8143	0.277023	0.365233	0.428052	0.380013	0.388116	0.380398	0.372898	0.400657	0.396222	0.374154	0.371504	0.394156	0.384964	0.378562	0.343808	0.397341	0.373769	0.392186	0.387113	0.357148	0.383117	0.380762	0.364305	0.381237	0.44137	0.390339	0.214423	0.450906	0.379801	0.379989	0.338636	0.406384	0.352228	0.327315	0.323211	0.330007	0.334815	0.470886	0.407599	0.473103	0.400348	0.200336	0.414675	0.394607	0.431996	0.417472
WSU	lax	QAM478	WA8144	0.248912	0.382714	0.428588	0.409127	0.399969	0.405423	0.400902	0.426888	0.420681	0.391324	0.395723	0.415988	0.408067	0.400836	0.373309	0.41007	0.393679	0.376658	0.385045	0.383158	0.39907	0.4074	0.388722	0.410166	0.440591	0.406938	0.227592	0.45036	0.38717	0.38826	0.338233	0.393453	0.363817	0.345535	0.32889	0.348555	0.345832	0.471002	0.383751	0.47202	0.426616	0.221856	0.421692	0.39926	0.440803	0.423869
WSU	lax	QAM479	XERPHA	0.359405	0.294491	0.316111	0.292342	0.357253	0.297651	0.305563	0.328422	0.309315	0.295025	0.290118	0.338952	0.318334	0.293309	0.314084	0.322981	0.322701	0.326494	0.312359	0.349917	0.332705	0.336021	0.350722	0.345795	0.392832	0.318779	0.379871	0.340976	0.297932	0.31703	0.341193	0.345119	0.358437	0.330105	0.326879	0.330105	0.334824	0.419632	0.393097	0.414281	0.355439	0.391683	0.317794	0.268573	0.32585	0.327503
Westbred	lax	QAM480	MOHLER	0.326813	0.18118	0.311414	0.224349	0.369418	0.238558	0.232961	0.256054	0.225772	0.234946	0.250024	0.271363	0.242121	0.242703	0.120453	0.266645	0.254366	0.263001	0.120107	0.126673	0.179426	0.173827	0.139349	0.172015	0.246286	0.192038	0.263246	0.276277	0.199269	0.175772	0.206966	0.167211	0.28318	0.331484	0.32399	0.334636	0.309634	0.432132	0.407531	0.427043	0.242965	0.36487	0.312344	0.166251	0.192258	0.302845
a Pairwise genetic distance computed following the method described in Nei, 1972.
[truncated: 423 more columns]
