# Supplementary material for: Genetic Dissection of End-Use Quality Traits in Adapted Soft White Winter Wheat
Source: Front Plant Sci. 2018 Mar 9;9:271. doi: 10.3389/fpls.2018.00271 (PMC5861628; doi:10.3389/fpls.2018.00271)
Supplement: Supplementary file 11 [file DataSheet3.XLSX]

## Sheet: Sheet1
Association mapping for end-use quality traits in Pacific Northwest adapted soft white wheat (Triticum aestivum L.)
Kendra L. Jernigan1, Jayfred Gaham V.Godoy1, Craig F. Morris2,3, Kimberly A. Garland-Campbell3, Zhiwu Zhang1, Meng Huang1, Yao Zhou1, Arron H. Carter1
1Department of Crop and Soil Sciences, Washington State University, Pullman, WA 99164-6420, USA
2Western Wheat Quality Laboratory, Agricultural Research Service, United States Department of Agriculture, Pullman, WA 99164-6394, USA
3Wheat Health, Genetics, and Quality Research Unit, Agricultural Research Service, United States Department of Agriculture, Pullman, WA 99164-6394, USA
Supplementary File 3. Genotype data for 49 SNP markers associated with end-use quality traits.
Breeding Program	Head type	Glu-D1	Rht1 and Rht2	Entry ID		Grain Characteristics													Milling Characterstics									Flour Parameters
						SKHRD	SKSIZE	SKSIZE	SKWT	SKWT	SKWT	SKWT	SKWT	SKWT	TWT	TWT	TWT	WPROT	BKFYELD	BKFYELD	BKFYELD	FYELD	FYELD	FYELD	FYELD	FYELD	MSCOR	FASH	FPROT	FPROT	FSDS	FSDS	FSDS	FSDS	FSDS	FSRC	FSRL	FSRL	FSRL	FSRL	FSRL	FSRS	FSRS	FSRS	FSRW	FSRW	FSRW	FSRW	FSRW
					SNP IDa	IWB80508	IWB30179	IWB51337	IWB73879	IWB77420	IWB10462	IWB66440	IWB43793	IWB68374	IWB77391	IWB18115	IWB4446	IWB4446	IWB66086	IWB45033	IWB54370	IWB9175	IWB27057	IWB6967	IWB60199	IWB76667	IWB78525	IWB35842	IWB4446	IWB31459	IWB14950	IWB3277	IWB29489	IWB6111	IWB57207	IWB66086	IWB10813	IWB56695	IWB3277	IWB12222	IWB57207	IWB35053	IWB59549	IWB38357	IWB7122	IWB9256	IWB27057	IWB65378	IWB10273
					SNP Name	wsnp_Ku_c4389_7970859	Excalibur_rep_c106124_239	Ra_c1897_2401	Tdurum_contig93508_295	wsnp_Ex_c25311_34578436	BS00070455_51	Tdurum_contig10300_400	Kukri_c29969_543	Tdurum_contig15235_951	wsnp_Ex_c24711_33964543	D_GB5Y7FA02I44NU_340	BobWhite_c8266_227	BobWhite_c8266_227	TA006348-0950	Kukri_c40388_844	RAC875_c16839_188	BS00064032_51	Excalibur_c49496_705	BS00022211_51	RAC875_c6865_349	wsnp_Ex_c14812_22928900	wsnp_Ex_c5915_10379277	IACX219	BobWhite_c8266_227	Excalibur_rep_c98042_438	CAP8_c818_370	BobWhite_c4303_524	Excalibur_c94962_57	BS00009782_51	RAC875_c36670_72	TA006348-0950	BS00075532_51	RAC875_c32077_284	BobWhite_c4303_524	BS00104279_51	RAC875_c36670_72	IAAV5588	RAC875_c60758_585	Ku_c12886_1250	BS00022504_51	BS00064349_51	Excalibur_c49496_705	TA001322-1176	BS00068257_51
					Chromosome	5A	2B	4A	2A	2D	3B	4B	5D	6B	2B	3B	5A	5A	4A	5B	7B	1B	1B	2D	4B	5A	5B	1A	5A	6A	1B	1D	3A	6A	7B	4A	1A	1B	1D	4B	7B	1B	5B	7A	1B	1B	1B	2B	5A
					Position	39.62	93.47	134.66	139.35	50.83	34.2	62.92	60.61	64.71	108.04	69.53	140.59	140.59	110.13	40.57	55.64	79.77	122.52	42.37	68.45	43.27	38.5	73.48	140.59	140.87	79.77	3.4	173.15	48.09	21.86	110.13	111.56	78.45	3.4	104.79	21.86	85.57	121.43	80.64	8.36	95.49	122.52	96.14	26.5
					Favorable Alleleb	C	G	G	A	C	G	A	T	G	A	C	C	A	C	A	G	A	C	A	A	C	A	T	A	T	G	C	A	C	C	C	G	C	C	T	C	C	G	A	G	C	C	G	T
					Populationwide	0.925373	0.358209	0.746269	0.690832	0.624733	0.513859	0.675906	0.447761	0.541578	0.208955	0.872068	0.75693	0.204691	0.852878	0.307036	0.539446	0.626866	0.748401	0.537313	0.420043	0.334755	0.624733	0.925373	0.204691	0.759062	0.673774	0.358209	0.748401	0.30064	0.906183	0.852878	0.925373	0.637527	0.358209	0.663113	0.906183	0.648188	0.876333	0.748401	0.940299	0.334755	0.748401	0.469083	0.247335
					Club	0.924855	0.265896	0.479769	0.32948	0.00578035	0.150289	0.300578	0.144509	0.225434	0.294798	0.83237	0.554913	0.416185	0.936416	0.410405	0.895954	0.815029	0.947977	0.635838	0.843931	0.612717	0.635838	0.982659	0.416185	0.757225	0.83815	0.83237	0.930636	0.572254	0.976879	0.936416	0.971098	0.855491	0.83237	0.913295	0.976879	0.65896	0.884393	0.924855	1	0.526012	0.947977	0.393064	0.537572
					Common	0.925676	0.412162	0.902027	0.902027	0.986486	0.726351	0.89527	0.625	0.726351	0.158784	0.89527	0.875	0.0810811	0.804054	0.246622	0.331081	0.516892	0.631757	0.47973	0.172297	0.172297	0.618243	0.891892	0.0810811	0.760135	0.577703	0.0810811	0.641892	0.141892	0.864865	0.804054	0.898649	0.510135	0.0810811	0.516892	0.864865	0.641892	0.871622	0.64527	0.905405	0.222973	0.631757	0.513514	0.0777027
					Entry Name/allelesc	C/T	A/G	G/A	A/G	C/T	G/T	A/C	G/T	G/A	C/A	C/T	C/A	C/A	C/T	G/A	G/A	A/G	C/T	A/C	G/A	T/C	A/G	T/G	C/A	T/C	G/T	T/C	A/G	T/C	C/A	C/T	G/A	C/T	T/C	T/C	C/A	C/A	G/T	A/G	G/A	T/C	C/T	A/G	C/T
WSU	lax	2+12	Rht1	QAM001	WA8152	CC	AA	GG	AA	CC	GG	AA	GG	GG	AA	CC	CC	CC	CC	GG	AA	GG	TT	AA	GG	TT	AA	GG	CC	CC	TT	TT	AA	TT	CC	CC	GG	TT	TT	CC	CC	AA	GG	AA	GG	TT	TT	GG	CC
WSU	lax	2+12	Rht1	QAM002	WA8154	CC	GG	GG	AA	CC	GG	CC	TT	GG	AA	CC	CC	CC	CC	GG	AA	GG	CC	AA	GG	TT	AA	GG	CC	TT	TT	TT	GG	TT	CC	CC	GG	TT	TT	TT	CC	CC	GG	GG	GG	CC	CC	AA	CC
WSU	lax	2+12	Rht1	QAM003	WA8153	CC	AA	GG	AA	CC	GG	AA	TT	GG	CC	TT	CC	CC	CC	GG	GG	GG	NN	CC	GG	TT	AA	TT	CC	TT	TT	TT	GG	TT	CC	CC	GG	TT	TT	TT	CC	AA	GG	GG	GG	CC	NN	GG	CC
WSU	lax	2+12	Rht1	QAM004	5J050304-1	TT	AA	GG	AA	CC	GG	AA	TT	GG	AA	CC	CC	CC	CC	GG	AA	GG	CC	AA	GG	TT	AA	TT	CC	TT	TT	TT	GG	TT	CC	CC	GG	TT	TT	TT	CC	CC	GG	AA	GG	CC	CC	GG	CC
WSU	lax	2+12	Rht1	QAM005	5J050409-2	CC	AA	GG	AA	CC	GG	AA	GG	AA	CC	CC	CC	CC	CC	AA	GG	GG	CC	CC	AA	TT	AA	TT	CC	TT	TT	TT	AA	TT	CC	CC	GG	TT	TT	TT	CC	CC	GG	GG	GG	CC	CC	GG	CC
WSU	lax	2+12	Rht1	QAM006	5J061865-1	CC	GG	GG	AA	CC	GG	AA	TT	GG	CC	CC	AA	AA	CC	GG	AA	AA	CC	AA	GG	TT	AA	TT	AA	TT	GG	TT	GG	TT	CC	CC	GG	CC	TT	TT	CC	CC	GG	GG	GG	TT	CC	AA	CC
WSU	lax	2+12	Rht1	QAM007	5J061865-10	TT	AA	GG	AA	CC	GG	AA	TT	GG	AC	CC	CC	CC	CC	GG	AA	AA	CC	AA	GG	CC	AA	TT	CC	TT	GG	TT	GG	TT	CC	CC	GG	CC	TT	TT	CC	CC	GG	GG	GG	TT	CC	GG	TT
WSU	lax	2+12	Rht1	QAM008	5J061865-11	TT	GG	GG	AA	CC	GG	AA	TT	GG	CC	CC	CC	CC	CC	GG	AA	GG	CC	AA	GG	CC	AA	TT	CC	CC	TT	TT	GG	TT	CC	CC	GG	TT	TT	TT	CC	CC	GG	AA	GG	CC	CC	AA	TT
WSU	lax	2+12	Rht1	QAM009	5J061865-4	TT	GG	GG	AA	CC	GG	AA	TT	GG	AC	CC	CC	CC	CC	GG	AA	GG	CC	AA	GG	CC	AA	TT	CC	CC	TT	TT	GG	TT	CC	CC	GG	TT	TT	TT	CC	CC	GG	AA	GG	CC	CC	AA	TT
WSU	lax	2+12	Rht1	QAM010	5J061865-5	CC	GG	GG	AA	CC	GG	AA	TT	GG	CC	CC	CC	CC	CC	GG	AA	AA	CC	CC	GG	TT	AA	TT	CC	CC	GG	TT	GG	TT	CC	CC	GG	CC	TT	TT	CC	CC	GG	NN	GG	TT	CC	AA	CC
WSU	lax	2+12	Rht1	QAM011	5J061865-6	TT	AA	GG	AA	CC	GG	AA	TT	GG	AA	CC	CC	CC	CC	GG	AA	GG	CC	AA	GG	CC	AA	TT	CC	TT	TT	TT	GG	TT	CC	CC	GG	TT	TT	TT	CC	CC	GG	AA	GG	TT	CC	GG	TT
WSU	lax	2+12	Rht1	QAM012	5J061865-7	TT	AA	GG	AA	CC	GG	AA	TT	GG	AA	CC	CC	CC	CC	GG	AA	GG	CC	AA	GG	CC	AA	TT	CC	CC	TT	TT	GG	TT	CC	CC	GG	TT	TT	TT	CC	CC	GG	AA	GG	CC	CC	GG	TT
WSU	lax	2+12	Rht1	QAM013	5J061865-8	CC	AA	GG	AA	CC	GG	AA	TT	GG	AA	CC	CC	CC	CC	GG	AA	NN	CC	AA	GG	TT	AA	TT	CC	TT	GG	TT	GG	TT	CC	CC	GG	NN	TT	TT	CC	CC	GG	AA	GG	NN	CC	GG	CC
WSU	lax	2+12	Rht1	QAM014	5J061865-9	TT	AA	GG	AA	CC	GG	AA	TT	GG	AA	CC	CC	CC	CC	GG	AA	GG	CC	AA	GG	CC	AA	TT	CC	TT	TT	TT	GG	TT	CC	CC	GG	TT	TT	TT	CC	CC	GG	GG	GG	CC	CC	GG	TT
WSU	lax	2+12	.	QAM015	5J061870-11	CC	GG	GG	AA	CC	GG	CC	TT	GG	CC	CC	CC	CC	CC	GG	AA	AA	CC	CC	GG	TT	AA	TT	CC	CC	GG	TT	AA	TT	CC	CC	GG	CC	TT	TT	CC	CC	GG	GG	GG	TT	CC	AA	CC
WSU	lax	2+12	.	QAM016	5J061870-12	CC	GG	GG	AA	CC	GG	AA	TT	AA	CC	CC	CC	CC	CC	GG	AA	GG	TT	AA	GG	TT	AA	TT	CC	TT	GG	TT	GG	TT	CC	CC	GG	TT	TT	CC	CC	CC	GG	AA	GG	TT	TT	AA	CC
WSU	lax	2+12	Rht1	QAM017	5J061870-7	CC	GG	GG	AA	CC	GG	AA	TT	GG	CC	CC	CC	CC	CC	GG	AA	AA	CC	CC	GG	TT	AA	TT	CC	TT	GG	TT	AA	TT	CC	CC	GG	CC	TT	CC	CC	CC	GG	AA	GG	TT	CC	AA	CC
WSU	lax	5+10	Rht1	QAM018	5J062060-8	CC	GG	GG	AA	CC	GG	AA	TT	GG	CC	CC	CC	CC	CC	AA	AA	AA	TT	AA	GG	TT	AA	TT	CC	CC	GG	TT	AA	TT	CC	CC	GG	CC	TT	TT	CC	CC	TT	AA	GG	CC	TT	AA	CC
WSU	lax	2+12	Rht1	QAM019	5J062064-6	CC	GG	GG	AA	CC	GG	CC	TT	GG	CC	CC	CC	CC	CC	GG	AA	AA	TT	CC	GG	TT	AA	TT	CC	CC	GG	TT	AA	TT	CC	CC	GG	CC	TT	TT	CC	CC	GG	GG	GG	TT	TT	AA	CC
WSU	lax	2+12	Rht1	QAM020	5J062064-7	CC	GG	GG	AA	CC	GG	CC	TT	GG	CC	CC	CC	CC	CC	GG	AA	AA	CC	CC	GG	TT	AA	TT	CC	CC	GG	TT	AA	TT	CC	CC	GG	CC	TT	CC	CC	CC	GG	GG	GG	TT	CC	AA	CC
WSU	lax	2+12	Rht1	QAM021	5J062100-1	CC	GG	GG	AA	CC	GG	AA	TT	GG	CC	CC	CC	CC	CC	GG	AA	AA	CC	CC	GG	TT	AA	TT	CC	CC	GG	TT	AA	TT	CC	CC	GG	CC	TT	CC	CC	CC	GG	GG	GG	TT	CC	AA	CC
WSU	lax	2+12	Rht1	QAM022	5J062100-2	CC	GG	GG	AA	CC	GG	AA	TT	GG	CC	CC	CC	CC	CC	GG	AA	AA	CC	CC	GG	TT	AA	TT	CC	CC	GG	TT	GG	TT	CC	CC	GG	CC	TT	CC	CC	CC	GG	GG	GG	TT	CC	AA	CC
WSU	lax	2+12	Rht1	QAM023	5J062100-3	CC	GG	GG	AA	CC	GG	NN	TT	GG	CC	CC	CC	CC	TC	GG	AA	AA	CC	CC	GG	TT	AA	TT	CC	CC	GG	TT	GG	TT	CC	TC	GG	CC	TT	CC	CC	CC	GG	GG	GG	TT	CC	AA	CC
WSU	lax	H	Rht1	QAM024	5J062100-4	CC	GG	GG	AA	CC	GG	AA	TT	GG	CC	CC	CC	CC	CC	GG	AA	AA	CC	CC	GG	TT	AA	NN	CC	CC	GG	TT	AA	TT	CC	CC	GG	CC	TT	CC	CC	CC	GG	GG	GG	TT	CC	AA	CC
WSU	lax	2+12	Rht1	QAM025	5J062100-6	CC	GG	GG	NN	CC	GG	CC	TT	GG	CC	NN	CC	CC	TC	GG	AA	AA	CC	CC	NN	TT	AA	NN	CC	NN	GG	TT	AA	TT	CC	TC	GG	CC	TT	CC	CC	CC	TT	GG	GG	TT	CC	NN	CC
WSU	lax	2+12	Rht1	QAM026	5J062111-2	CC	GG	GG	AA	CC	GG	CC	TT	GG	CC	CC	CC	CC	CC	GG	AA	AA	CC	NN	AA	TT	AA	TT	CC	CC	GG	TT	AA	TT	CC	CC	GG	CC	TT	CC	CC	CC	GG	AA	GG	TT	CC	AA	CC
WSU	lax	2+12	Rht1	QAM027	5J062167-2	CC	AA	GG	AA	CC	GG	AA	GG	GG	AC	CC	CC	CC	CC	GG	AA	GG	TT	CC	GG	TT	AA	TT	CC	TT	TT	TT	GG	TT	CC	CC	AA	TT	TT	TT	CC	AA	GG	AA	GG	TT	TT	GG	CC
WSU	lax	2+12	Rht1	QAM028	5J062174-3	CC	AA	GG	AA	CC	TG	AA	TT	GG	CC	CC	CC	CC	CC	GG	GG	GG	TT	CC	GG	TT	GG	TT	CC	TT	TT	TT	GG	TT	CC	CC	GG	TT	TT	NN	CC	CC	GG	GG	GG	CC	TT	GG	CC
WSU	lax	2+12	Rht1	QAM029	5J062199-1	CC	AA	GG	AA	CC	GG	CC	TT	GG	CC	CC	CC	CC	CC	GG	AA	AA	CC	AA	GG	TT	AA	TT	CC	TT	GG	TT	AA	TT	CC	CC	GG	CC	TT	TT	CC	CC	GG	GG	AA	TT	CC	GG	CC
WSU	lax	2+12	Rht1	QAM030	5J062215-6	CC	AA	GG	AA	CC	GG	CC	TT	GG	CC	CC	CC	CC	CC	GG	AA	AA	CC	AA	GG	TT	AA	TT	CC	CC	GG	TT	AA	TT	CC	CC	GG	CC	TT	TT	CC	CC	GG	GG	GG	TT	CC	GG	CC
WSU	lax	2+12	Rht1	QAM031	5J062217-3	CC	NN	GG	AA	CC	TG	AA	TT	GG	AA	CC	CC	CC	CC	NN	AA	AA	CC	AA	GG	TT	AA	TT	CC	CC	GG	TT	AA	TT	CC	CC	NN	CC	TT	TT	CC	CC	GG	GG	GG	CC	CC	AA	CC
WSU	lax	2+12	Rht1	QAM032	5J062227-1	CC	NN	AG	AA	CC	GG	AA	TT	GG	CC	CC	CC	CC	TC	GG	AA	GG	NN	NN	GG	TT	AA	TT	CC	CC	GG	TT	NN	TT	CC	TC	GG	TT	TT	TC	CC	CC	GG	GG	GG	TT	NN	NN	CC
WSU	lax	2+12	Rht1	QAM033	5J062248-1	CC	AA	AA	AA	CC	GG	AA	TT	AA	CC	CC	CC	CC	CC	GG	GG	AA	TT	CC	GG	TT	AA	TT	CC	CC	GG	TT	AA	TT	CC	CC	GG	CC	TT	CC	CC	CC	GG	AA	GG	TT	TT	GG	CC
WSU	lax	2+12	Rht1	QAM034	5J062268-1	CC	AA	GG	AA	CC	TT	AA	TT	AA	CC	CC	CC	CC	CC	AA	GG	AA	CC	CC	AA	CC	AA	TT	CC	TT	GG	TT	AA	TT	CC	CC	GG	CC	TT	TT	CC	CC	GG	AA	GG	CC	CC	GG	CC
WSU	lax	2+12	Rht1	QAM035	SSD060443	CC	GG	GG	AA	CC	GG	AA	TT	GG	CC	CC	CC	CC	CC	AA	GG	AA	TT	AA	AA	TT	AA	TT	CC	TT	GG	TT	AA	TT	CC	CC	GG	CC	TT	TT	CC	CC	GG	AA	GG	CC	TT	AA	CC
WSU	lax	2+12	Rht1	QAM036	WA8064-55	CC	AA	GG	AA	CC	TT	AA	TT	AA	CC	CC	CC	CC	CC	AA	GG	AA	CC	CC	AA	CC	AA	NN	CC	TT	GG	TT	AA	TT	CC	CC	GG	CC	TT	TT	CC	CC	GG	AA	GG	CC	CC	GG	CC
WSU	lax	2+12	Rht1	QAM037	WA8151	CC	AA	GG	AA	CC	GG	AA	TT	AA	CC	CC	CC	CC	CC	AA	AA	AA	TT	CC	GG	TT	AA	NN	CC	TT	GG	TT	AA	TT	CC	CC	GG	CC	TT	TT	CC	CC	GG	AA	GG	CC	TT	AA	CC
WSU	club	H	wildtype	QAM038	5J030235-4	CC	AA	GG	AA	TT	TT	CC	TT	AA	AA	CC	AA	AA	CC	AA	GG	AA	CC	AA	AA	CC	AA	TT	AA	TT	GG	CC	AA	TT	CC	CC	GG	CC	CC	TT	CC	CC	GG	AA	GG	TT	CC	AA	TT
WSU	club	5+10	.	QAM039	5J030235-7	CC	AA	AG	AA	TT	TT	AA	GG	AA	CC	CC	CC	CC	CC	GG	GG	AA	TT	CC	GG	CC	GG	TT	CC	TT	GG	CC	AA	TT	CC	CC	AA	CC	CC	TT	CC	AA	GG	AA	GG	CC	TT	AA	TT
WSU	club	H	wildtype	QAM040	5J030465-1	CC	AA	GG	AA	TT	TT	CC	TT	AA	AA	CC	AA	AA	CC	AA	GG	AA	CC	AA	AA	CC	AA	TT	AA	TT	GG	CC	AA	TT	CC	CC	GG	CC	CC	TT	CC	CC	GG	AA	GG	TT	CC	AA	TT
WSU	lax	2+12	Rht1	QAM041	5J030662-13	CC	AA	GG	AA	CC	GG	AA	TT	AA	CC	CC	CC	CC	CC	GG	AA	NN	CC	AA	GG	TT	AA	TT	CC	TT	GG	TT	AA	TT	CC	CC	GG	CC	TT	TC	CC	CC	GG	AA	GG	TT	CC	GG	CC
WSU	lax	H	Rht1	QAM042	5J040094-1	CC	AA	GG	AA	CC	TG	AA	TT	GG	CC	CC	CC	CC	CC	GG	GG	GG	NN	CC	AA	NN	AA	TT	CC	TT	TT	TT	GG	TT	CC	CC	AA	TT	TT	TT	CC	AA	GG	AA	GG	TT	NN	GG	CC
WSU	lax	2+12	Rht1	QAM043	5J040150-1	CC	GG	GG	AA	CC	TT	AA	TT	GG	CC	CC	CC	CC	CC	GG	AA	GG	TT	CC	AA	TT	AA	TT	CC	TT	TT	TT	AA	TT	CC	CC	GG	TT	TT	CC	CC	CC	TT	GG	GG	TT	TT	AA	CC
WSU	lax	2+12	Rht1	QAM044	5J050278-4	CC	GG	GG	AA	CC	GG	AA	TT	GG	AC	CC	CC	CC	CC	GG	AA	GG	CC	AA	GG	NN	AA	TT	CC	CC	NN	TT	AA	TT	CC	CC	GG	NN	TT	TT	CC	CC	GG	AA	GG	TT	CC	AA	TC
WSU	lax	2+12	Rht1	QAM045	5J050278-6	TT	AA	GG	AA	CC	GG	AA	TT	GG	AC	CC	NN	NN	CC	GG	AA	GG	CC	AA	GG	TT	AA	NN	NN	CC	TT	TT	AA	TT	CC	CC	GG	TT	TT	TT	CC	CC	GG	NN	GG	CC	CC	GG	TC
WSU	lax	2+12	Rht1	QAM046	5J050348-2	CC	AA	GG	AA	CC	GG	AA	GG	GG	CC	CC	CC	CC	CC	GG	GG	GG	TT	NN	GG	TT	AA	TT	CC	TT	TT	TT	GG	TT	CC	CC	GG	TT	TT	TT	CC	AA	GG	GG	GG	CC	TT	GG	CC
WSU	lax	2+12	Rht1	QAM047	5J050348-3	CC	AA	GG	AA	CC	GG	AA	TT	GG	CC	CC	CC	CC	CC	GG	GG	GG	TT	AA	GG	TT	AA	TT	CC	TT	TT	TT	GG	TT	CC	CC	GG	TT	TT	TT	CC	AA	GG	GG	GG	CC	TT	GG	CC
WSU	lax	2+12	Rht1	QAM048	5J050390-1	CC	GG	GG	AA	CC	GG	AA	TT	AA	CC	CC	CC	CC	CC	GG	AA	AA	TT	AA	GG	TT	AA	TT	CC	TT	GG	TT	AA	TT	CC	CC	GG	CC	TT	TC	CC	CC	GG	AA	GG	TT	TT	AA	CC
WSU	lax	2+12	Rht1	QAM049	5J050390-4	CC	GG	GG	AA	CC	GG	AA	TT	NN	CC	CC	CC	CC	CC	GG	AA	AA	CC	AA	GG	TT	AA	TT	CC	TT	GG	TT	AA	TT	CC	CC	GG	CC	TT	TC	CC	CC	GG	AA	GG	TT	CC	AA	CC
WSU	lax	2+12	Rht1	QAM050	6J020187-2	CC	AA	AA	AA	CC	GG	AA	TT	AA	CC	CC	CC	CC	CC	GG	GG	AA	TT	AA	GG	TT	GG	TT	CC	CC	GG	TT	GG	NN	CC	CC	GG	CC	TT	CC	CC	CC	GG	AA	GG	TT	TT	GG	CC
WSU	lax	5+10	Rht1	QAM051	6J020210-1	CC	AA	GG	AA	CC	GG	AA	GG	GG	CC	CC	CC	CC	CC	GG	AA	GG	NN	AA	GG	TT	AA	TT	CC	TT	NN	TT	GG	TT	AA	CC	GG	TT	TT	TT	AA	AA	GG	AA	GG	TT	NN	GG	CC
WSU	lax	2+12	wildtype	QAM052	6J020219-1	CC	AA	AA	AA	CC	GG	AA	GG	GG	CC	NN	CC	CC	TT	GG	GG	AA	CC	AA	GG	TT	GG	TT	CC	TT	GG	TT	GG	TT	CC	TT	GG	TT	TT	CC	CC	CC	GG	AA	AA	TT	CC	GG	CC
WSU	lax	2+12	wildtype	QAM053	6J020219-3	CC	NN	AA	AA	CC	GG	AA	GG	GG	CC	NN	AA	AA	TT	GG	GG	AA	CC	AA	GG	TT	AA	TT	AA	TT	GG	TT	GG	TT	CC	TT	GG	TT	TT	CC	CC	CC	GG	GG	AA	TT	CC	NN	CC
WSU	lax	2+12	wildtype	QAM054	6J020288-1	CC	GG	GG	AA	CC	GG	AA	GG	GG	CC	CC	CC	CC	TT	GG	GG	AA	CC	AA	GG	TT	GG	TT	CC	CC	GG	TT	GG	TT	CC	TT	GG	TT	TT	CC	CC	CC	GG	GG	AA	TT	CC	AA	CC
USDA-ARS	lax	2+12	Rht2	QAM055	ARS010780-1L	CC	GG	GG	GG	CC	TT	CC	GG	AA	AA	CC	CC	CC	CC	GG	GG	AA	CC	CC	AA	CC	AA	TT	CC	TT	GG	CC	AA	CC	CC	CC	GG	CC	CC	TT	CC	CC	GG	AA	GG	CC	CC	AA	TT
USDA-ARS	club	2+12	Rht2	QAM056	ARS010780-3C	CC	GG	GG	GG	TT	TT	CC	TT	GG	AA	CC	CC	CC	CC	GG	AA	AA	CC	AA	AA	CC	AA	TT	CC	TT	GG	CC	AA	CC	CC	CC	GG	CC	CC	TT	CC	CC	GG	AA	GG	CC	CC	AA	TT
WSU	lax	2+12	Rht1	QAM057	F/E-39	CC	AA	GG	AA	CC	TT	AA	TT	AA	CC	CC	CC	CC	CC	AA	GG	AA	CC	CC	AA	CC	AA	TT	CC	TT	GG	TT	AA	TT	CC	CC	GG	CC	TT	TT	CC	CC	GG	AA	GG	CC	CC	GG	CC
WSU	lax	2+12	Rht1	QAM058	F/E-4	CC	AA	GG	AA	CC	TT	AA	TT	AA	CC	CC	CC	CC	CC	GG	AA	AA	TT	CC	AA	CC	AA	TT	CC	TT	GG	TT	GG	TT	AA	CC	AA	CC	TT	TT	AA	CC	GG	AA	GG	CC	TT	GG	CC
WSU	club	2+12	Rht2	QAM059	J010038-4	CC	AA	GG	AA	TT	GG	CC	GG	NN	AA	CC	CC	CC	CC	GG	GG	GG	CC	AA	AA	CC	AA	TT	CC	TT	TT	CC	AA	CC	CC	CC	GG	TT	CC	TT	CC	AA	GG	AA	GG	TT	CC	AA	TT
WSU	club	2+12	Rht2	QAM060	J010039-1	CC	AA	GG	GG	TT	TT	CC	TT	AA	AA	CC	AC	AC	CC	GG	GG	AA	CC	AA	AA	CC	NN	TT	AC	TT	GG	CC	AA	CC	CC	CC	GG	TT	CC	TT	CC	CC	GG	AA	GG	CC	CC	AA	TT
WSU	club	2+12	Rht2	QAM061	J010049-1	CC	GG	NN	GG	TT	TT	CC	GG	AA	AC	CC	CC	CC	CC	AA	GG	AA	CC	AA	AA	NN	AA	TT	CC	TT	GG	CC	AA	CC	CC	CC	GG	CC	CC	TT	CC	AA	GG	AA	GG	CC	CC	AA	TC
WSU	club	2+12	Rht2	QAM062	J010049-2	CC	GG	GG	GG	TT	TT	CC	GG	AA	AA	CC	CC	CC	CC	AA	GG	AA	CC	AA	AA	CC	AA	TT	CC	TT	GG	CC	AA	CC	CC	CC	GG	CC	CC	TT	CC	AA	GG	AA	GG	TT	CC	AA	TT
WSU	lax	2+12	Rht1	QAM063	J01C0009-11	CC	GG	AG	AA	CC	GG	AA	TT	GG	CC	CC	CC	CC	CC	GG	AA	GG	CC	AA	GG	TT	AA	TT	CC	TT	GG	TT	AA	TT	CC	CC	GG	TT	TT	CC	CC	CC	GG	AA	GG	TT	CC	AA	CC
WSU	club	2+12	Rht1	QAM064	J950048-001	CC	AA	AA	AA	TT	GG	AA	GG	AA	CC	CC	CC	CC	CC	AA	NN	GG	CC	CC	GG	TT	AA	TT	CC	TT	GG	TT	AA	TT	CC	CC	GG	TT	TT	TT	CC	AA	GG	AA	GG	CC	CC	AA	CC
WSU	lax	2+12	Rht1	QAM065	J950052-001	CC	AA	GG	AA	CC	GG	AA	GG	GG	AA	CC	CC	CC	CC	GG	AA	GG	CC	CC	GG	TT	AA	TT	CC	TT	NN	TT	AA	TT	AA	CC	AA	TT	TT	TT	AA	AA	GG	AA	GG	TT	CC	GG	CC
WSU	lax	2+12	Rht1	QAM066	J950056-004	CC	GG	GG	AA	CC	GG	AA	TT	GG	CC	CC	CC	CC	CC	GG	AA	AA	CC	AA	GG	TT	GG	TT	CC	TT	GG	TT	AA	CC	CC	CC	GG	TT	TT	CC	CC	CC	GG	AA	GG	TT	CC	AA	CC
WSU	lax	2+12	Rht1	QAM067	J950060-001	TT	AA	GG	AA	CC	GG	AA	TT	GG	CC	CC	CC	CC	CC	GG	AA	AA	CC	CC	GG	TT	GG	TT	CC	CC	GG	TT	AA	TT	CC	CC	GG	CC	TT	TT	CC	CC	GG	GG	GG	TT	CC	GG	CC
WSU	lax	2+12	Rht1	QAM068	J950077-003	CC	GG	GG	AA	CC	GG	AA	TT	GG	CC	CC	CC	CC	CC	GG	AA	AA	CC	AA	GG	TT	AA	TT	CC	TT	GG	TT	AA	TT	CC	CC	GG	CC	TT	CC	CC	NN	GG	AA	GG	TT	CC	AA	CC
WSU	lax	2+12	.	QAM069	J950077-004	CC	GG	GG	AA	CC	GG	CC	TT	GG	AA	CC	CC	CC	CC	GG	AA	AA	CC	AA	GG	TT	AA	TT	CC	TT	GG	TT	AA	NN	CC	CC	GG	CC	TT	TT	CC	AA	GG	AA	GG	TT	CC	AA	CC
WSU	lax	2+12	Rht1	QAM070	J950081-001	CC	GG	GG	AA	CC	GG	AA	TT	GG	CC	CC	CC	CC	CC	GG	AA	AA	TT	CC	GG	TT	AA	TT	CC	CC	GG	TT	GG	TT	CC	CC	GG	CC	TT	TC	CC	CC	GG	GG	GG	TT	TT	AA	CC
WSU	lax	2+12	Rht1	QAM071	J950086-002	CC	AA	AG	AA	CC	TG	AA	TT	GG	CC	CC	AC	AC	CC	GG	GG	GG	CC	CC	AA	TT	GG	TT	AC	NN	TT	TT	AA	TT	CC	CC	GG	TT	TT	TC	CC	AA	GG	AA	GG	TT	CC	AA	CC
WSU	lax	2+12	Rht1	QAM072	J950087-001	CC	GG	GG	AA	CC	GG	AA	NN	GG	CC	CC	CC	CC	CC	GG	AA	NN	CC	NN	AA	TT	GG	TT	CC	TT	GG	TT	AA	TT	CC	CC	GG	TT	TT	NN	CC	AA	GG	AA	GG	TT	CC	AA	CC
WSU	club	2+12	Rht1	QAM073	J950114-001	CC	AA	GG	AA	TT	GG	AA	GG	AA	CC	CC	AC	AC	CC	GG	AA	NN	CC	AA	GG	TT	NN	TT	AC	TT	GG	TT	AA	NN	CC	CC	GG	CC	TT	TC	CC	AA	GG	AA	GG	TT	CC	GG	CC
WSU	club	2+12	Rht1	QAM074	J950114-002	CC	AA	GG	AA	TT	GG	AA	TT	AA	CC	CC	CC	CC	CC	GG	AA	AA	CC	AA	GG	TT	GG	TT	CC	TT	GG	TT	AA	TT	CC	CC	GG	CC	TT	CC	CC	CC	GG	AA	GG	TT	CC	GG	CC
WSU	lax	2+12	.	QAM075	J950274-001	CC	GG	GG	AA	CC	TT	AA	GG	AA	CC	CC	CC	CC	CC	GG	GG	GG	CC	CC	GG	TT	AA	TT	CC	TT	TT	TT	AA	TT	CC	CC	GG	TT	TT	TT	CC	AA	GG	AA	GG	TT	CC	AA	CC
WSU	lax	2+12	Rht1	QAM076	J950276-001	CC	AA	GG	AA	CC	GG	AA	GG	GG	AA	CC	CC	CC	CC	GG	GG	GG	TT	CC	GG	TT	NN	TT	CC	TT	TT	TT	AA	TT	CC	CC	GG	TT	TT	TC	CC	AA	GG	AA	GG	TT	TT	GG	CC
WSU	club	2+12	Rht2	QAM077	J950285-001	CC	AA	GG	GG	TT	TT	AA	GG	GG	CC	CC	AA	AA	CC	AA	GG	AA	TT	CC	GG	CC	GG	TT	AA	TT	GG	CC	AA	CC	CC	CC	GG	TT	CC	TT	CC	AA	GG	AA	GG	TT	TT	AA	TT
WSU	club	2+12	Rht2	QAM078	J950285-002	CC	AA	GG	GG	TT	TT	AA	GG	GG	CC	CC	AA	AA	CC	AA	GG	AA	CC	CC	GG	TT	GG	TT	AA	TT	GG	CC	AA	CC	CC	CC	GG	CC	CC	TT	CC	AA	GG	AA	GG	TT	CC	AA	TC
WSU	lax	5+10	Rht1	QAM079	J950289-001	CC	NN	GG	AA	CC	GG	AA	GG	GG	CC	CC	CC	CC	CC	GG	AA	AA	CC	CC	GG	TT	AA	TT	CC	TT	GG	TT	GG	TT	AA	CC	GG	CC	TT	TT	AA	CC	GG	GG	GG	TT	CC	NN	CC
WSU	lax	2+12	Rht1	QAM080	J950297-003	CC	GG	GG	AA	CC	GG	AA	TT	GG	CC	CC	CC	CC	CC	AA	AA	AA	TT	CC	GG	TT	GG	TT	CC	TT	GG	TT	AA	TT	CC	CC	GG	CC	TT	TT	CC	CC	GG	GG	GG	TT	TT	AA	CC
WSU	lax	2+12	Rht2	QAM081	J950297-004	CC	GG	GG	AA	CC	GG	CC	TT	GG	CC	CC	CC	CC	CC	AA	AA	AA	CC	CC	GG	TT	GG	TT	CC	TT	GG	TT	AA	NN	CC	CC	GG	TT	TT	TT	CC	CC	GG	GG	GG	TT	CC	AA	CC
WSU	lax	2+12	Rht2	QAM082	J950297-005	CC	GG	GG	GG	CC	GG	AA	TT	GG	CC	TT	CC	CC	CC	GG	AA	AA	CC	CC	GG	TT	AA	TT	CC	TT	GG	TT	AA	TT	CC	CC	GG	TT	TT	TT	CC	CC	GG	AA	GG	TT	CC	AA	CC
WSU	lax	2+12	.	QAM083	J950298-006	CC	GG	GG	AA	CC	GG	AA	TT	GG	CC	CC	CC	CC	TC	GG	AA	AA	CC	AA	GG	TT	AA	TT	CC	CC	GG	TT	AA	TT	CC	TC	GG	CC	TT	TC	CC	CC	GG	GG	GG	TT	CC	AA	CC
WSU	lax	2+12	Rht1	QAM084	J950315-001	CC	AA	GG	AA	CC	TG	AA	GG	NN	CC	CC	AA	AA	CC	GG	AA	GG	TT	AA	GG	NN	GG	TT	AA	TT	TT	TT	GG	CC	AA	CC	GG	TT	TT	TT	AA	CC	GG	AA	GG	CC	TT	GG	TC
WSU	lax	H	wildtype	QAM085	J950346-01	CC	GG	GG	AA	CC	GG	AA	GG	GG	AC	CC	CC	CC	CC	GG	GG	GG	TT	CC	GG	TT	AA	TT	CC	TT	TT	TT	GG	TT	AA	CC	AA	TT	TT	TC	AA	AA	GG	AA	GG	TT	TT	AA	CC
WSU	lax	H	Rht2	QAM086	J950370-02	CC	GG	GG	GG	CC	GG	AA	GG	GG	CC	TT	CC	CC	CC	GG	AA	AA	TT	CC	GG	TT	GG	TT	CC	TT	GG	TT	AA	TT	CC	CC	GG	TT	TT	TT	CC	CC	GG	GG	GG	TT	TT	AA	CC
WSU	lax	5+10	Rht1	QAM087	J950409-10-2	CC	GG	AG	AA	CC	GG	AA	TT	GG	CC	CC	CC	CC	CC	GG	AA	AA	CC	AA	GG	TT	AA	TT	CC	TT	GG	CC	AA	TT	CC	CC	GG	CC	CC	CC	CC	CC	GG	AA	GG	TT	CC	AA	CC
WSU	lax	H	Rht1	QAM088	J950409-10-3	TT	GG	GG	AA	CC	TG	AA	TT	GG	CC	CC	CC	CC	CC	GG	GG	AA	TT	AA	GG	TT	AA	TT	CC	CC	GG	TT	AA	TT	CC	CC	GG	CC	TT	TC	CC	CC	GG	AA	GG	TT	TT	AA	CC
WSU	lax	H	Rht1	QAM089	J950409-10-4	CC	GG	GG	AA	NN	GG	AA	GG	GG	AC	CC	CC	CC	CC	AA	GG	GG	NN	CC	GG	TT	NN	TT	CC	TT	NN	TT	AA	TT	NN	CC	GG	NN	TT	TC	NN	NN	GG	AA	GG	TT	NN	NN	CC
WSU	lax	2+12	Rht1	QAM090	J950409-10-5	CC	GG	GG	AA	TT	GG	AA	TT	GG	CC	CC	CC	CC	CC	AA	GG	AA	CC	CC	GG	TT	GG	TT	CC	TT	GG	CC	AA	TT	CC	CC	GG	CC	CC	CC	CC	CC	GG	AA	GG	TT	CC	AA	CC
WSU	lax	2+12	Rht1	QAM091	J950411-02	CC	GG	GG	GG	CC	TT	CC	GG	GG	CC	CC	AA	AA	CC	NN	AA	GG	CC	AA	AA	TT	AA	TT	AA	TT	NN	TT	AA	TT	CC	CC	GG	CC	TT	TT	CC	AA	GG	AA	GG	TT	CC	AA	CC
WSU	lax	2+12	Rht2	QAM092	J950411-03	CC	GG	GG	GG	CC	GG	CC	TT	GG	CC	TT	CC	CC	CC	AA	AA	AA	TT	CC	GG	TT	GG	TT	CC	TT	GG	TT	AA	TT	CC	CC	GG	TT	TT	TT	CC	CC	GG	GG	GG	TT	TT	AA	CC
WSU	lax	2+12	wildtype	QAM093	J950411-05	CC	GG	GG	AA	CC	TT	NN	TT	AA	CC	CC	AA	AA	CC	GG	AA	AA	CC	AA	AA	CC	AA	TT	AA	TT	GG	CC	AA	TT	CC	CC	GG	CC	CC	TT	CC	NN	GG	AA	GG	TT	CC	AA	TT
WSU	lax	2+12	Rht1	QAM095	J950412-01	CC	GG	AA	AA	CC	TT	AA	TT	GG	CC	CC	AA	AA	CC	AA	GG	GG	CC	AA	GG	CC	AA	TT	AA	TT	TT	TT	AA	TT	CC	CC	GG	CC	TT	TT	CC	AA	GG	AA	GG	TT	CC	AA	TT
WSU	lax	2+12	Rht1	QAM096	J960670-1	CC	GG	GG	AA	CC	GG	AA	TT	GG	CC	TT	CC	CC	CC	GG	AA	AA	CC	AA	GG	TT	GG	NN	CC	TT	GG	TT	AA	TT	CC	CC	GG	CC	TT	CC	CC	CC	GG	GG	GG	CC	CC	AA	CC
WSU	lax	H	Rht1	QAM097	J960678-5	CC	AA	GG	AA	CC	GG	AA	GG	GG	AC	CC	CC	CC	CC	AA	GG	GG	TT	CC	GG	TT	AA	TT	CC	TT	TT	TT	GG	TT	AA	CC	GG	TT	TT	TT	AA	CC	GG	GG	AA	NN	TT	GG	CC
WSU	lax	2+12	Rht1	QAM098	J960793-1	CC	GG	GG	AA	CC	GG	AA	TT	AA	CC	TT	CC	CC	CC	GG	GG	GG	CC	AA	GG	TT	GG	TT	CC	TT	TT	TT	GG	TT	CC	CC	GG	TT	TT	CC	CC	AA	GG	AA	GG	TT	CC	AA	CC
WSU	lax	2+12	Rht1	QAM099	J960793-3	CC	GG	GG	AA	CC	GG	AA	TT	AA	CC	TT	CC	CC	CC	GG	GG	GG	CC	AA	GG	TT	GG	TT	CC	TT	TT	TT	GG	TT	CC	CC	GG	TT	TT	CC	CC	AA	GG	AA	GG	TT	CC	AA	CC
WSU	lax	H	Rht1	QAM100	J960793-4	CC	GG	GG	AA	CC	GG	AA	TT	AA	CC	TT	CC	CC	CC	GG	GG	GG	CC	AA	GG	TT	GG	TT	CC	TT	TT	TT	GG	TT	CC	CC	GG	TT	TT	CC	CC	AA	GG	AA	GG	TT	CC	AA	CC
WSU	lax	5+10	wildtype	QAM101	J960794-2	CC	AA	GG	AA	CC	GG	CC	TT	GG	CC	TT	CC	CC	NN	AA	GG	GG	CC	CC	NN	TT	GG	TT	CC	TT	TT	TT	AA	TT	CC	NN	GG	TT	TT	TT	CC	AA	GG	GG	GG	TT	CC	GG	CC
WSU	lax	2+12	Rht1	QAM102	J960805-2	CC	AA	GG	AA	CC	GG	AA	TT	GG	CC	CC	CC	CC	CC	GG	AA	AA	TT	CC	GG	TT	AA	TT	CC	TT	GG	TT	AA	TT	CC	CC	GG	CC	TT	CC	CC	CC	GG	AA	GG	TT	TT	GG	CC
WSU	lax	2+12	Rht1	QAM103	J960805-4	CC	AA	GG	AA	CC	GG	AA	TT	GG	CC	CC	CC	CC	CC	GG	AA	AA	TT	CC	GG	TT	AA	TT	CC	TT	GG	TT	AA	TT	CC	CC	GG	CC	TT	CC	CC	CC	GG	AA	GG	TT	TT	GG	CC
WSU	club	5+10	Rht2	QAM104	J961024-1	CC	AA	NN	GG	TT	TT	CC	GG	GG	CC	NN	AA	AA	CC	AA	GG	AA	CC	NN	AA	TT	AA	TT	AA	NN	GG	CC	AA	CC	CC	CC	GG	CC	CC	TT	CC	NN	GG	AA	GG	CC	CC	AA	CC
WSU	club	2+12	Rht2	QAM105	J961024-2	CC	AA	AG	GG	TT	TT	CC	GG	GG	CC	CC	AA	AA	CC	AA	GG	AA	CC	AA	AA	TT	AA	TT	AA	CC	GG	CC	AA	CC	CC	CC	GG	CC	CC	TT	CC	CC	GG	AA	GG	CC	CC	AA	CC
WSU	lax	2+12	Rht1	QAM106	J961042-2	CC	GG	GG	AA	CC	GG	AA	TT	GG	CC	CC	CC	CC	CC	GG	AA	GG	CC	AA	GG	TT	GG	TT	CC	TT	TT	TT	AA	TT	CC	CC	GG	TT	TT	CC	CC	AA	GG	AA	GG	TT	CC	AA	CC
WSU	lax	2+12	wildtype	QAM107	J961101-1	CC	GG	GG	AA	CC	GG	AA	TT	GG	CC	TT	CC	CC	CC	GG	AA	AA	CC	AA	GG	TT	AA	TT	CC	CC	GG	TT	GG	CC	CC	CC	GG	CC	TT	CC	CC	CC	GG	GG	AA	TT	CC	AA	CC
WSU	lax	2+12	Rht1	QAM108	J961167-1	CC	AA	GG	AA	CC	GG	AA	NN	GG	AC	CC	CC	CC	CC	GG	AA	AA	CC	NN	GG	TT	AA	TT	CC	TT	GG	CC	GG	NN	CC	CC	GG	CC	CC	NN	CC	NN	GG	NN	GG	TT	CC	GG	CC
WSU	lax	5+10	.	QAM109	J961273-1	CC	AA	GG	NN	CC	GG	CC	TT	GG	AA	NN	CC	CC	CC	AA	GG	AA	TT	CC	GG	TT	GG	TT	CC	TT	GG	TT	AA	TT	CC	CC	GG	TT	TT	TT	CC	CC	TT	AA	GG	TT	TT	AA	CC
WSU	lax	H	Rht1	QAM110	J970041-5	CC	AA	GG	AA	CC	GG	AA	TT	GG	CC	CC	CC	CC	CC	GG	AA	NN	NN	CC	GG	TT	AA	TT	CC	TT	GG	CC	GG	TT	AA	CC	GG	CC	CC	CC	AA	NN	TT	AA	GG	TT	NN	GG	CC
WSU	lax	5+10	Rht1	QAM111	J970055-4	CC	AA	GG	AA	CC	GG	AA	GG	GG	AA	CC	CC	CC	CC	GG	GG	GG	TT	CC	GG	TT	AA	TT	CC	TT	TT	TT	GG	TT	AA	CC	AA	TT	TT	TT	AA	AA	GG	AA	GG	TT	TT	GG	CC
WSU	lax	5+10	Rht1	QAM112	J970057-1	CC	AA	GG	AA	CC	GG	AA	GG	GG	AA	CC	CC	CC	CC	GG	AA	GG	TT	CC	GG	TT	AA	TT	CC	TT	TT	TT	GG	TT	AA	CC	GG	TT	TT	TT	AA	AA	GG	AA	GG	TT	TT	GG	CC
WSU	lax	5+10	Rht1	QAM113	J970057-2	CC	AA	GG	AA	CC	GG	AA	GG	GG	AA	CC	CC	CC	CC	GG	AA	GG	TT	CC	GG	TT	AA	TT	CC	TT	TT	TT	GG	TT	CC	CC	GG	TT	TT	TT	CC	AA	GG	AA	GG	TT	TT	GG	CC
WSU	lax	5+10	Rht1	QAM114	J970057-3	CC	AA	GG	AA	CC	GG	AA	GG	GG	AA	CC	CC	CC	CC	GG	AA	GG	CC	CC	GG	TT	AA	TT	CC	TT	TT	TT	GG	TT	CC	CC	GG	TT	TT	TT	CC	AA	GG	AA	GG	TT	CC	GG	CC
WSU	club	5+10	Rht1	QAM115	J970057-5	CC	AA	GG	AA	CC	GG	AA	GG	GG	AA	CC	CC	CC	CC	GG	AA	GG	NN	CC	GG	TT	AA	TT	CC	TT	TT	TT	GG	TT	AA	CC	GG	TT	TT	TT	AA	AA	GG	AA	GG	TT	NN	GG	CC
WSU	lax	H	Rht1	QAM116	J970057-9	CC	AA	GG	AA	CC	GG	AA	GG	AA	AC	CC	CC	CC	CC	AA	AA	AA	CC	AA	GG	TT	GG	TT	CC	TT	GG	TT	AA	TT	AA	CC	AA	CC	TT	CC	AA	CC	GG	GG	GG	TT	CC	GG	CC
WSU	lax	5+10	Rht1	QAM117	J970062-6	CC	AA	GG	AA	CC	GG	AA	GG	GG	AA	CC	CC	CC	CC	NN	AA	GG	TT	CC	GG	TT	AA	TT	CC	TT	TT	TT	GG	TT	AA	CC	AA	TT	TT	TT	AA	AA	GG	AA	GG	TT	TT	GG	CC
WSU	lax	H	Rht1	QAM118	J970067-1	CC	AA	GG	AA	CC	GG	AA	GG	GG	AA	CC	CC	CC	CC	GG	GG	GG	TT	CC	GG	TT	AA	TT	CC	TT	TT	TT	GG	TT	AA	CC	GG	TT	TT	TT	AA	AA	GG	AA	GG	TT	TT	GG	CC
WSU	lax	5+10	Rht1	QAM119	J970067-9	CC	AA	GG	AA	CC	GG	AA	GG	GG	AA	CC	CC	CC	CC	GG	AA	GG	TT	CC	GG	TT	AA	TT	CC	TT	TT	TT	GG	TT	AA	CC	GG	TT	TT	TT	AA	AA	GG	AA	GG	TT	TT	GG	CC
WSU	lax	H	.	QAM121	J970092-3	CC	AA	GG	AA	CC	GG	AA	TT	GG	AA	CC	CC	CC	CC	GG	AA	GG	TT	CC	GG	TT	AA	TT	CC	TT	TT	TT	GG	TT	NN	CC	AA	TT	TT	CC	NN	AA	GG	AA	GG	TT	TT	GG	CC
WSU	lax	5+10	wildtype	QAM122	J970157-2	CC	GG	GG	AA	CC	GG	CC	TT	GG	CC	CC	CC	CC	CC	AA	AA	AA	TT	CC	GG	TT	GG	TT	CC	TT	TT	TT	AA	TT	CC	CC	GG	TT	TT	CC	CC	AA	GG	GG	GG	TT	TT	AA	CC
WSU	lax	5+10	Rht1	QAM123	J970245-1	CC	AA	GG	AA	CC	NN	AA	GG	AA	AC	CC	AC	AC	TC	NN	NN	GG	CC	NN	GG	TT	NN	TT	AC	TT	TT	TT	GG	CC	AA	TC	NN	TT	TT	TC	AA	AA	GG	GG	GG	CC	CC	GG	CC
WSU	lax	H	Rht1	QAM124	J970284-2	CC	GG	GG	AA	CC	GG	AA	TT	AA	CC	CC	CC	CC	CC	AA	AA	AA	CC	AA	GG	TT	AA	TT	CC	TT	GG	TT	GG	TT	CC	CC	GG	CC	TT	CC	CC	CC	GG	GG	GG	TT	CC	AA	CC
WSU	lax	2+12	Rht1	QAM125	J970536-1	CC	AA	GG	AA	CC	GG	AA	TT	GG	CC	CC	CC	CC	CC	AA	AA	GG	TT	AA	GG	TT	GG	TT	CC	TT	TT	TT	AA	TT	CC	CC	GG	TT	TT	TT	CC	CC	GG	AA	GG	TT	TT	GG	CC
WSU	lax	5+10	Rht1	QAM126	J970611-1	CC	AA	GG	AA	CC	GG	AA	GG	GG	AA	CC	CC	CC	CC	GG	AA	GG	TT	CC	GG	TT	AA	TT	CC	TT	TT	TT	GG	TT	AA	CC	AA	TT	TT	TT	AA	AA	GG	AA	GG	TT	TT	GG	CC
WSU	lax	5+10	Rht1	QAM127	J970812-6	CC	AA	GG	AA	CC	GG	AA	GG	GG	AA	CC	CC	CC	CC	GG	AA	GG	TT	CC	GG	TT	AA	TT	CC	TT	TT	TT	GG	TT	AA	CC	AA	TT	TT	TT	AA	AA	GG	AA	GG	TT	TT	GG	CC
WSU	lax	2+12	Rht1	QAM128	J970984-2	CC	GG	GG	AA	CC	GG	AA	TT	GG	CC	CC	CC	CC	CC	GG	AA	AA	CC	AA	GG	TT	AA	TT	CC	TT	GG	TT	AA	TT	CC	CC	GG	CC	TT	CC	CC	CC	GG	AA	GG	TT	CC	AA	CC
WSU	lax	H	Rht2	QAM129	J971058-2	CC	AA	GG	GG	CC	TT	CC	GG	AA	AA	CC	CC	CC	CC	GG	GG	AA	TT	CC	AA	TT	GG	TT	CC	CC	GG	CC	AA	NN	CC	CC	GG	CC	CC	TT	CC	CC	GG	AA	GG	CC	TT	AA	CC
WSU	lax	H	Rht1	QAM130	J971186-1	CC	AA	GG	AA	CC	GG	AA	GG	GG	AA	CC	CC	CC	CC	GG	AA	GG	TT	CC	GG	TT	AA	TT	CC	TT	TT	TT	GG	TT	AA	CC	AA	TT	TT	NN	AA	AA	GG	AA	GG	TT	TT	GG	CC
WSU	lax	5+10	Rht1	QAM131	J971221-1	CC	AA	GG	AA	CC	GG	AA	GG	GG	AA	CC	CC	CC	CC	GG	AA	GG	TT	CC	GG	TT	AA	TT	CC	TT	TT	TT	GG	TT	AA	CC	AA	TT	TT	TT	AA	AA	GG	AA	GG	TT	TT	GG	CC
WSU	lax	5+10	Rht1	QAM132	J971236-1	CC	AA	GG	AA	CC	GG	AA	GG	GG	AA	CC	CC	CC	CC	GG	AA	GG	TT	CC	GG	TT	AA	TT	CC	TT	TT	TT	GG	TT	AA	CC	AA	TT	TT	TT	AA	AA	GG	AA	GG	TT	TT	GG	CC
WSU	lax	5+10	Rht1	QAM133	J971249-1	CC	AA	GG	AA	CC	TT	AA	GG	GG	AA	CC	CC	CC	CC	GG	AA	GG	TT	CC	GG	TT	AA	TT	CC	TT	TT	TT	GG	TT	AA	CC	AA	TT	TT	TC	AA	AA	GG	AA	GG	TT	TT	GG	CC
WSU	lax	5+10	Rht2	QAM134	J980032-3	CC	AA	GG	AA	CC	NN	CC	GG	GG	AC	CC	CC	CC	CC	GG	AA	GG	NN	AA	AA	CC	AA	TT	CC	TT	TT	TT	GG	NN	NN	CC	GG	TT	TT	TC	NN	AA	GG	AA	GG	TT	NN	GG	TC
WSU	lax	5+10	Rht2	QAM135	J980032-5	CC	AA	GG	AA	CC	GG	CC	NN	GG	CC	CC	CC	CC	CC	GG	AA	GG	CC	AA	AA	CC	AA	GG	CC	TT	GG	TT	GG	CC	AA	CC	GG	TT	TT	CC	AA	NN	GG	AA	GG	TT	CC	GG	TC
WSU	lax	5+10	Rht1	QAM136	J980042-1	CC	AA	GG	AA	CC	GG	AA	GG	GG	AC	CC	CC	CC	CC	GG	AA	GG	CC	AA	GG	TT	AA	TT	CC	TT	TT	TT	GG	TT	AA	CC	GG	TT	TT	TC	AA	AA	GG	AA	GG	TT	CC	GG	CC
WSU	lax	2+12	Rht1	QAM137	J980042-2	CC	AA	GG	AA	CC	GG	AA	GG	GG	CC	CC	CC	CC	CC	GG	GG	GG	CC	CC	GG	TT	AA	TT	CC	TT	TT	TT	GG	TT	CC	CC	GG	TT	TT	CC	CC	AA	GG	AA	GG	TT	CC	GG	CC
WSU	lax	H	Rht1	QAM138	J980407-1	CC	GG	GG	AA	CC	GG	AA	GG	GG	CC	CC	CC	CC	CC	GG	AA	AA	CC	AA	GG	TT	AA	TT	CC	TT	GG	TT	AA	TT	CC	CC	GG	CC	TT	NN	CC	CC	GG	NN	GG	TT	CC	AA	CC
WSU	lax	2+12	Rht1	QAM139	J980408-2	CC	GG	GG	AA	CC	GG	AA	TT	GG	CC	CC	CC	CC	CC	GG	AA	AA	CC	AA	GG	TT	AA	TT	CC	TT	GG	TT	AA	TT	CC	CC	GG	CC	TT	CC	CC	CC	GG	AA	GG	TT	CC	AA	CC
WSU	lax	2+12	Rht1	QAM140	J980409-3	CC	GG	GG	AA	CC	GG	AA	TT	GG	CC	CC	CC	CC	CC	GG	AA	AA	CC	AA	GG	TT	AA	TT	CC	TT	GG	TT	AA	TT	CC	CC	GG	CC	TT	CC	CC	CC	GG	AA	GG	TT	CC	AA	CC
WSU	lax	5+10	Rht2	QAM141	J980498-4	CC	AA	AA	GG	CC	TT	CC	TT	AA	CC	CC	AA	AA	CC	GG	AA	AA	TT	CC	AA	TT	GG	TT	AA	NN	GG	CC	AA	CC	CC	CC	GG	CC	CC	TT	CC	CC	GG	AA	GG	CC	TT	AA	CC
WSU	lax	2+12	Rht1	QAM142	J981358-2	CC	GG	GG	AA	CC	GG	AA	TT	GG	CC	CC	CC	CC	CC	GG	AA	AA	CC	AA	GG	TT	AA	TT	CC	TT	GG	TT	AA	TT	CC	CC	GG	CC	TT	CC	CC	CC	GG	AA	GG	TT	CC	AA	CC
WSU	lax	2+12	Rht1	QAM143	J98407-1	CC	GG	GG	AA	CC	GG	AA	TT	GG	CC	CC	CC	CC	CC	GG	AA	AA	CC	AA	GG	TT	AA	TT	CC	TT	GG	TT	AA	TT	CC	CC	GG	CC	TT	CC	CC	CC	GG	AA	GG	TT	CC	AA	CC
WSU	lax	H	Rht1	QAM144	J98408-2	CC	GG	GG	AA	CC	GG	AA	GG	GG	CC	CC	CC	CC	TC	GG	NN	NN	CC	AA	GG	TT	AA	TT	CC	TT	GG	TT	AA	TT	CC	TC	GG	CC	TT	NN	CC	CC	GG	NN	GG	TT	CC	AA	CC
USDA-ARS	club	5+10	Rht2	QAM145	ARS010762-2C	CC	AA	GG	GG	TT	TT	NN	GG	AA	CC	TT	AA	AA	CC	GG	GG	AA	CC	AA	AA	TT	AA	TT	AA	TT	GG	CC	AA	TT	CC	CC	GG	CC	CC	TT	CC	CC	GG	AA	GG	CC	CC	GG	NN
WSU	lax	2+12	Rht1	QAM146	J98C0002	CC	AA	AG	AA	CC	GG	AA	TT	AA	CC	CC	CC	CC	CC	GG	AA	GG	CC	AA	GG	TT	AA	TT	CC	TT	GG	TT	AA	TT	CC	CC	GG	TT	TT	CC	CC	CC	GG	AA	GG	TT	CC	GG	CC
USDA-ARS	club	5+10	Rht2	QAM147	ARS010769-6C	CC	AA	AA	AA	TT	TT	CC	TT	AA	CC	CC	AA	AA	CC	AA	GG	AA	CC	CC	AA	CC	AA	TT	AA	TT	GG	CC	AA	TT	CC	CC	GG	CC	CC	TT	CC	CC	GG	AA	GG	TT	CC	GG	TT
U of I	lax	2+12	Rht1	QAM148	JSDM034	CC	AA	GG	AA	CC	GG	AA	TT	GG	CC	CC	CC	CC	CC	AA	AA	GG	CC	CC	GG	TT	AA	TT	CC	CC	GG	TT	GG	TT	CC	CC	GG	CC	TT	TT	CC	AA	GG	AA	AA	TT	CC	GG	CC
U of I	lax	2+12	Rht1	QAM149	JSDM036	CC	NN	GG	AA	CC	GG	AA	TT	GG	CC	CC	CC	CC	CC	GG	GG	GG	TT	CC	GG	TT	AA	TT	CC	CC	TT	TT	AA	CC	CC	CC	GG	TT	TT	TC	CC	AA	NN	AA	AA	TT	TT	NN	CC
WSU	lax	2+12	Rht1	QAM150	LEWJAIN	CC	AA	GG	AA	CC	TT	AA	TT	GG	CC	CC	CC	CC	CC	GG	GG	GG	TT	AA	GG	TT	AA	TT	CC	TT	TT	TT	GG	TT	CC	CC	GG	TT	TT	TC	CC	AA	TT	GG	GG	TT	TT	GG	CC
OSU	club	2+12	wildtype	QAM151	MORO	CC	AA	GG	GG	TT	TT	CC	GG	AA	AA	CC	AA	AA	CC	GG	GG	GG	CC	AA	AA	CC	GG	TT	AA	TT	TT	TT	AA	CC	CC	CC	AA	TT	TT	TT	CC	AA	GG	AA	GG	TT	CC	AA	TT
WSU	lax	2+12	Rht1	QAM152	N92163-1	CC	GG	GG	AA	CC	GG	AA	TT	GG	CC	CC	CC	CC	CC	GG	AA	AA	CC	AA	GG	TT	AA	TT	CC	TT	GG	TT	AA	TT	CC	CC	GG	CC	TT	CC	CC	CC	GG	AA	GG	TT	CC	AA	CC
WSU	lax	2+12	.	QAM153	N92172-7	CC	AA	GG	GG	CC	GG	AA	GG	AA	CC	CC	AA	AA	CC	GG	GG	GG	NN	CC	AA	TT	GG	TT	AA	TT	TT	TT	AA	NN	CC	CC	GG	CC	TT	NN	CC	AA	GG	AA	GG	CC	NN	GG	TC
WSU	lax	2+12	Rht2	QAM154	SSD01089	CC	NN	GG	GG	CC	GG	CC	TT	GG	CC	TT	CC	CC	CC	AA	AA	GG	TT	CC	GG	TT	GG	TT	CC	TT	TT	TT	AA	TT	CC	CC	GG	TT	TT	TT	CC	CC	GG	AA	GG	CC	TT	AA	CC
WSU	lax	2+12	Rht1	QAM155	SSD01096	CC	GG	GG	AA	CC	GG	AA	TT	GG	CC	TT	CC	CC	CC	AA	AA	AA	TT	AA	GG	TT	GG	TT	CC	TT	GG	TT	AA	TT	CC	CC	GG	TT	TT	TT	CC	CC	GG	AA	GG	TT	TT	AA	CC
WSU	lax	2+12	Rht1	QAM156	SSD02046	CC	AA	AA	AA	CC	GG	AA	TT	GG	CC	CC	CC	CC	CC	GG	AA	AA	CC	AA	GG	TT	AA	TT	CC	TT	GG	TT	AA	TT	CC	CC	GG	CC	TT	CC	CC	CC	GG	AA	GG	TT	CC	GG	CC
WSU	lax	2+12	Rht1	QAM157	SSD02047	CC	AA	GG	AA	CC	GG	AA	TT	GG	CC	CC	CC	CC	CC	GG	AA	AA	CC	AA	GG	TT	AA	TT	CC	TT	GG	TT	AA	TT	CC	CC	GG	CC	TT	CC	CC	CC	GG	AA	GG	TT	CC	NN	CC
WSU	lax	2+12	Rht1	QAM158	SSD02053	CC	GG	AA	AA	CC	GG	AA	TT	GG	CC	CC	CC	CC	CC	GG	AA	AA	CC	AA	GG	TT	AA	TT	CC	TT	GG	TT	AA	TT	CC	CC	GG	CC	TT	CC	CC	CC	GG	AA	GG	TT	CC	AA	CC
WSU	lax	2+12	Rht1	QAM159	SSD02065	CC	AA	GG	AA	CC	GG	AA	TT	GG	CC	CC	CC	CC	CC	GG	AA	GG	CC	AA	GG	TT	AA	TT	CC	TT	GG	TT	AA	TT	CC	CC	GG	TT	TT	CC	CC	CC	GG	AA	GG	TT	CC	GG	CC
USDA-ARS	club	5+10	Rht2	QAM160	ARS990077-1C	CC	AA	GG	GG	TT	TT	CC	GG	AA	CC	TT	AA	AA	CC	AA	GG	AA	CC	AA	AA	CC	AA	TT	AA	TT	GG	CC	AA	TT	CC	CC	GG	CC	CC	TT	CC	CC	GG	AA	GG	TT	CC	GG	TT
WSU	lax	2+12	Rht1	QAM161	SSD02069	CC	GG	AG	AA	CC	GG	AA	TT	GG	CC	CC	CC	CC	CC	GG	AA	AA	CC	AA	GG	TT	AA	TT	CC	TT	GG	TT	AA	TT	CC	CC	GG	CC	TT	CC	CC	CC	GG	AA	GG	TT	CC	AA	CC
WSU	lax	2+12	Rht1	QAM162	SSD02071	CC	AA	GG	AA	CC	GG	AA	TT	GG	CC	CC	CC	CC	CC	GG	AA	AA	CC	AA	GG	TT	AA	TT	CC	TT	GG	TT	AA	TT	CC	CC	GG	CC	TT	CC	CC	CC	GG	AA	GG	TT	CC	AA	CC
WSU	lax	2+12	Rht1	QAM163	SSD02072	CC	GG	GG	AA	CC	GG	AA	TT	GG	CC	CC	CC	CC	CC	GG	AA	AA	CC	AA	GG	TT	AA	TT	CC	TT	GG	TT	AA	TT	CC	CC	GG	CC	TT	CC	CC	CC	GG	AA	GG	TT	CC	AA	CC
WSU	lax	2+12	Rht1	QAM164	SSD060015	CC	AA	GG	AA	CC	TG	AA	TT	GG	CC	CC	CC	CC	CC	AA	GG	AA	CC	AA	GG	TT	AA	TT	CC	TT	GG	TT	AA	TT	CC	CC	GG	CC	TT	TT	CC	CC	GG	AA	GG	NN	CC	GG	CC
WSU	lax	2+12	Rht1	QAM165	SSD060040	CC	NN	GG	AA	CC	TG	AA	TT	NN	CC	CC	CC	CC	CC	NN	GG	AA	CC	AA	NN	TT	NN	TT	CC	TT	GG	TT	AA	TT	CC	CC	GG	CC	TT	TT	CC	CC	GG	AA	GG	CC	CC	AA	CC
WSU	lax	2+12	Rht1	QAM166	SSD060061	CC	AA	GG	AA	CC	GG	AA	TT	NN	CC	CC	CC	CC	CC	AA	GG	AA	TT	AA	AA	CC	AA	TT	CC	TT	GG	TT	AA	TT	CC	CC	GG	CC	TT	TT	CC	CC	GG	AA	GG	TT	TT	GG	CC
WSU	lax	2+12	Rht1	QAM167	SSD060252	CC	AA	GG	AA	CC	TT	AA	TT	GG	CC	CC	CC	CC	CC	AA	AA	AA	CC	AA	GG	CC	AA	TT	CC	TT	GG	TT	AA	TT	CC	CC	GG	CC	TT	TT	CC	CC	GG	AA	GG	CC	CC	GG	CC
WSU	lax	2+12	Rht1	QAM168	SSD060256	CC	NN	GG	AA	CC	TT	AA	TT	NN	CC	CC	CC	CC	CC	AA	AA	AA	NN	CC	GG	CC	AA	TT	CC	TT	GG	TT	AA	TT	CC	CC	GG	CC	TT	TT	CC	CC	GG	AA	GG	CC	NN	GG	CC
WSU	lax	2+12	.	QAM169	SSD060298	CC	GG	GG	AA	CC	GG	AA	TT	GG	CC	CC	CC	CC	CC	AA	GG	AA	TT	CC	GG	TT	AA	TT	CC	TT	GG	TT	AA	TT	CC	CC	GG	CC	TT	TT	CC	CC	GG	AA	GG	CC	TT	AA	CC
WSU	lax	2+12	Rht1	QAM170	SSD060530	CC	AA	GG	AA	CC	TT	AA	TT	AA	CC	CC	CC	CC	CC	GG	GG	GG	TT	AA	GG	TT	GG	TT	CC	TT	TT	TT	GG	TT	CC	CC	GG	TT	TT	CC	CC	AA	TT	GG	GG	TT	TT	GG	CC
WSU	lax	2+12	Rht1	QAM171	SSD060535	CC	GG	GG	AA	CC	TT	AA	TT	NN	CC	CC	CC	CC	CC	GG	AA	GG	TT	CC	GG	TT	GG	TT	CC	TT	TT	TT	GG	TT	CC	CC	GG	TT	TT	TC	CC	NN	TT	GG	GG	TT	TT	NN	CC
USDA-ARS	lax	2+12	Rht1	QAM172	ARS010719-4L	CC	GG	GG	GG	CC	TT	AA	TT	AA	AA	CC	CC	CC	CC	GG	GG	AA	CC	CC	AA	TT	AA	TT	CC	TT	GG	CC	AA	CC	CC	CC	GG	CC	CC	TT	CC	CC	GG	AA	GG	CC	CC	AA	CC
USDA-ARS	club	5+10	Rht2	QAM173	ARS010746-2C	CC	AA	AA	GG	TT	TT	CC	GG	AA	CC	CC	AC	AC	CC	AA	GG	AA	CC	AA	AA	TT	AA	TT	AC	TT	GG	CC	AA	TT	CC	CC	GG	CC	CC	TT	CC	CC	GG	GG	GG	TT	CC	GG	TC
WSU	lax	2+12	Rht1	QAM174	V/W-29	CC	AA	GG	AA	CC	GG	AA	TT	AA	CC	CC	CC	CC	TT	AA	GG	GG	TT	AA	GG	TT	GG	TT	CC	TT	TT	TT	GG	TT	CC	TT	GG	TT	TT	CC	CC	AA	TT	GG	GG	NN	TT	GG	CC
WSU	lax	2+12	Rht1	QAM175	V/W-30	CC	AA	GG	AA	CC	GG	AA	TT	AA	CC	CC	CC	CC	TT	AA	GG	GG	CC	AA	GG	TT	GG	NN	CC	CC	TT	TT	GG	TT	CC	TT	GG	TT	TT	CC	CC	AA	TT	GG	GG	NN	CC	GG	CC
WSU	lax	2+12	.	QAM176	V/W-32	CC	AA	GG	AA	CC	GG	AA	TT	AA	CC	CC	CC	CC	NN	AA	GG	GG	TT	CC	GG	TT	GG	TT	CC	TT	TT	TT	GG	TT	CC	NN	GG	TT	TT	CC	CC	AA	TT	GG	GG	NN	TT	GG	CC
WSU	lax	2+12	Rht1	QAM177	V/W-46	CC	AA	GG	AA	CC	GG	AA	GG	AA	CC	CC	CC	CC	TT	GG	GG	GG	TT	AA	GG	TT	GG	TT	CC	TT	TT	TT	GG	CC	CC	TT	GG	TT	TT	CC	CC	AA	TT	GG	GG	CC	TT	GG	CC
WSU	lax	2+12	.	QAM178	V/W-51	CC	AA	GG	AA	CC	GG	AA	NN	AA	CC	CC	CC	CC	TT	GG	GG	GG	TT	AA	GG	TT	GG	TT	CC	TT	TT	TT	GG	CC	CC	TT	GG	TT	TT	CC	CC	AA	TT	GG	GG	CC	TT	GG	CC
WSU	lax	2+12	Rht1	QAM179	V096408	CC	AA	GG	AA	CC	GG	AA	TT	AA	CC	CC	CC	CC	TT	AA	GG	GG	CC	CC	GG	TT	GG	TT	CC	TT	TT	TT	AA	CC	CC	TT	GG	TT	TT	CC	CC	AA	TT	GG	GG	TT	CC	GG	CC
WSU	lax	2+12	Rht1	QAM180	VO95010	CC	AA	GG	AA	CC	GG	AA	TT	NN	CC	CC	CC	CC	CC	GG	GG	GG	TT	CC	GG	TT	AA	TT	CC	TT	TT	TT	AA	TT	CC	CC	GG	TT	TT	TT	CC	AA	GG	NN	GG	TT	TT	GG	CC
WSU	lax	2+12	Rht1	QAM181	VO96406	CC	AA	GG	AA	CC	TG	AA	TT	AA	CC	CC	CC	CC	NN	AA	GG	GG	CC	CC	GG	TT	GG	TT	CC	TT	TT	TT	AA	CC	CC	NN	GG	TT	TT	NN	CC	AA	TT	GG	GG	TT	CC	GG	CC
USDA-ARS	lax	2+12	Rht1	QAM182	ARS010704-1L	CC	AA	GG	GG	CC	TT	AA	GG	AA	CC	CC	CC	CC	CC	AA	GG	AA	CC	CC	AA	CC	AA	TT	CC	TT	GG	CC	AA	TT	CC	CC	GG	CC	CC	TT	CC	CC	GG	AA	GG	CC	CC	GG	TT
USDA-ARS	lax	2+12	Rht1	QAM183	ARS960277L-R	CC	AA	GG	AA	CC	TT	AA	TT	AA	CC	CC	CC	CC	CC	AA	GG	AA	CC	CC	AA	CC	AA	TT	CC	TT	GG	TT	AA	TT	CC	CC	GG	CC	TT	TT	CC	CC	GG	AA	GG	CC	CC	GG	CC
WSU	lax	2+12	Rht1	QAM184	VO96410	CC	AA	GG	AA	CC	GG	AA	TT	AA	CC	CC	CC	CC	TT	AA	GG	GG	CC	CC	GG	TT	GG	TT	CC	TT	TT	TT	AA	CC	CC	TT	GG	TT	TT	CC	CC	AA	TT	GG	GG	TT	CC	GG	CC
WSU	lax	2+12	Rht1	QAM185	VO96511	CC	AA	GG	NN	CC	GG	NN	TT	AA	CC	CC	CC	CC	TC	AA	GG	GG	CC	CC	GG	TT	GG	TT	CC	TT	TT	TT	AA	CC	CC	TC	GG	TT	TT	TC	CC	AA	NN	GG	GG	TT	CC	GG	CC
WSU	lax	2+12	Rht1	QAM186	WA8137	CC	AA	GG	AA	CC	TT	AA	TT	AA	CC	CC	CC	CC	CC	AA	GG	AA	CC	CC	AA	CC	AA	TT	CC	TT	GG	TT	AA	TT	CC	CC	GG	CC	TT	TT	CC	CC	GG	AA	GG	CC	CC	GG	CC
WSU	lax	5+10	Rht1	QAM187	WA8138	CC	AA	GG	AA	CC	TG	AA	GG	AA	AA	CC	CC	CC	CC	GG	AA	GG	CC	CC	AA	TT	AA	TT	CC	TT	TT	TT	NN	TT	AA	CC	AA	TT	TT	TT	AA	AA	GG	AA	GG	CC	CC	GG	CC
USDA-ARS	club	2+12	Rht2	QAM188	2004X112-7-0-2	CC	GG	GG	GG	TT	TT	CC	GG	AA	AA	CC	CC	CC	CC	GG	GG	AA	CC	CC	AA	CC	AA	TT	CC	TT	GG	CC	AA	CC	CC	CC	GG	CC	CC	TT	CC	CC	TT	AA	GG	CC	CC	AA	TT
USDA-ARS	club	5+10	Rht2	QAM189	98X371-3C	CC	AA	NN	AA	TT	TT	AA	GG	AA	NN	CC	AA	AA	CC	AA	GG	AA	CC	AA	AA	TT	AA	TT	AA	TT	GG	CC	AA	TT	CC	CC	GG	CC	CC	TT	CC	CC	GG	AA	GG	TT	CC	AA	CC
USDA-ARS	club	2+12	Rht2	QAM190	98X402-1C	CC	NN	GG	AA	TT	TT	AA	GG	AA	AA	CC	AA	AA	CC	GG	GG	GG	CC	CC	AA	TT	AA	TT	AA	TT	TT	CC	AA	CC	CC	CC	GG	CC	CC	TT	CC	AA	GG	AA	GG	TT	CC	AA	CC
USDA-ARS	club	H	Rht1	QAM191	98X471-2C	TT	AA	AA	GG	TT	TT	AA	GG	AA	CC	CC	AA	AA	CC	AA	GG	AA	CC	CC	GG	TT	AA	TT	AA	TT	GG	CC	AA	TT	CC	CC	GG	CC	CC	TT	CC	CC	GG	AA	GG	TT	CC	AA	CC
USDA-ARS	club	H	Rht2	QAM192	98X472-4C	CC	AA	AA	GG	TT	GG	AA	GG	GG	CC	CC	CC	CC	TT	AA	GG	AA	CC	CC	GG	TT	AA	TT	CC	TT	GG	CC	AA	CC	CC	TT	GG	CC	CC	TT	CC	CC	GG	AA	GG	TT	CC	GG	CC
USDA-ARS	club	5+10	Rht2	QAM193	A00103	CC	AA	GG	GG	TT	TT	AA	GG	GG	CC	TT	AA	AA	CC	AA	GG	GG	CC	CC	AA	CC	AA	TT	AA	TT	TT	CC	AA	TT	CC	CC	GG	CC	CC	TT	CC	AA	GG	AA	GG	TT	CC	GG	TT
USDA-ARS	club	H	Rht2	QAM194	A00122	CC	AA	AA	AA	TT	TT	CC	GG	AA	CC	CC	AA	AA	CC	GG	GG	AA	CC	AA	AA	CC	GG	TT	AA	CC	GG	CC	AA	CC	CC	CC	GG	CC	CC	TT	CC	CC	GG	AA	GG	TT	CC	GG	TT
USDA-ARS	club	H	Rht2	QAM196	A00151	CC	AA	AA	AA	TT	TT	AA	GG	AA	CC	CC	CC	CC	TT	AA	GG	AA	CC	CC	AA	TT	GG	TT	CC	CC	GG	CC	AA	CC	CC	TT	GG	CC	CC	TT	CC	CC	GG	AA	GG	TT	CC	GG	CC
USDA-ARS	club	5+10	Rht2	QAM197	A00154	CC	AA	AA	GG	TT	TG	CC	GG	AA	AA	CC	CC	CC	CC	GG	GG	GG	CC	CC	AA	TT	GG	TT	CC	CC	TT	CC	AA	CC	CC	CC	GG	TT	CC	TT	CC	CC	GG	AA	GG	CC	CC	AA	CC
USDA-ARS	club	5+10	Rht2	QAM198	A00166	CC	GG	AA	GG	TT	GG	AA	GG	AA	CC	CC	CC	CC	CC	GG	GG	AA	CC	AA	AA	TT	GG	TT	CC	CC	GG	NN	AA	CC	CC	CC	GG	CC	NN	TT	CC	AA	GG	AA	GG	TT	CC	AA	CC
USDA-ARS	club	2+12	Rht2	QAM199	A00181	CC	AA	NN	GG	TT	TT	CC	GG	AA	AA	CC	AA	AA	CC	GG	GG	AA	CC	AA	AA	TT	AA	TT	AA	TT	GG	CC	AA	CC	CC	CC	GG	CC	CC	TT	CC	CC	GG	AA	GG	CC	CC	AA	CC
USDA-ARS	club	5+10	Rht2	QAM200	A00187	CC	GG	GG	GG	TT	TT	CC	GG	AA	AA	CC	AA	AA	CC	GG	GG	AA	CC	AA	GG	CC	GG	TT	AA	TT	GG	CC	AA	CC	CC	CC	GG	CC	CC	TT	CC	CC	GG	AA	GG	CC	CC	AA	TT
USDA-ARS	club	2+12	Rht2	QAM201	A00198	CC	AA	GG	AA	TT	TT	CC	GG	AA	AA	CC	AA	AA	CC	GG	GG	AA	CC	AA	GG	TT	GG	TT	AA	TT	GG	CC	AA	CC	CC	CC	GG	CC	CC	TT	CC	AA	TT	AA	GG	TT	CC	AA	CC
USDA-ARS	club	5+10	Rht2	QAM203	A00212	CC	AA	AA	AA	TT	GG	CC	GG	AA	CC	CC	AA	AA	CC	AA	GG	GG	CC	AA	AA	TT	AA	TT	AA	TT	TT	CC	AA	CC	CC	CC	GG	NN	CC	TT	CC	AA	GG	GG	GG	TT	CC	AA	CC
USDA-ARS	club	2+12	Rht2	QAM204	A00228	CC	AA	GG	GG	TT	TT	CC	GG	AA	AA	CC	AA	AA	CC	AA	GG	AA	CC	AA	AA	CC	AA	TT	AA	TT	GG	CC	GG	CC	CC	CC	GG	CC	CC	TT	CC	CC	GG	AA	GG	CC	CC	AA	TT
USDA-ARS	club	2+12	Rht2	QAM205	A00229	CC	AA	GG	GG	TT	TT	CC	GG	GG	CC	CC	AA	AA	CC	GG	GG	AA	CC	CC	AA	CC	GG	TT	AA	TT	GG	CC	AA	CC	CC	CC	GG	CC	CC	TT	CC	AA	GG	AA	GG	CC	CC	AA	TT
USDA-ARS	club	2+12	Rht1	QAM206	A00248	CC	GG	AA	GG	TT	TT	CC	GG	AA	AA	CC	AA	AA	CC	GG	GG	AA	CC	AA	AA	CC	GG	TT	AA	CC	GG	CC	GG	CC	CC	CC	GG	CC	CC	TT	CC	CC	GG	AA	GG	CC	CC	AA	TT
USDA-ARS	club	5+10	Rht2	QAM207	A99105	CC	GG	AA	AA	TT	TT	CC	GG	GG	CC	CC	CC	CC	NN	AA	GG	AA	CC	CC	AA	TT	AA	TT	CC	TT	GG	TT	AA	CC	CC	NN	GG	CC	TT	TT	CC	CC	GG	GG	GG	TT	CC	AA	CC
USDA-ARS	club	5+10	Rht2	QAM208	A99138	CC	AA	AA	AA	TT	TT	CC	GG	AA	CC	CC	CC	CC	CC	AA	GG	GG	CC	CC	AA	CC	AA	TT	CC	CC	TT	CC	AA	CC	CC	CC	GG	NN	CC	TT	CC	AA	GG	AA	GG	TT	CC	AA	TT
USDA-ARS	club	2+12	Rht1	QAM209	A99165	CC	AA	GG	GG	TT	TT	CC	GG	GG	AA	CC	CC	CC	CC	GG	GG	AA	CC	AA	AA	CC	GG	TT	CC	TT	GG	TT	AA	CC	CC	CC	GG	CC	TT	TT	CC	CC	GG	AA	GG	CC	CC	NN	TT
USDA-ARS	club	2+12	Rht2	QAM211	ARS00127	CC	GG	AA	GG	TT	TG	CC	GG	AA	AA	CC	AA	AA	CC	GG	GG	AA	CC	AA	AA	CC	GG	TT	AA	CC	GG	NN	AA	TT	CC	CC	GG	CC	NN	TT	CC	CC	GG	AA	GG	CC	CC	AA	TT
USDA-ARS	lax	2+12	Rht1	QAM212	ARS96105	CC	GG	GG	AA	CC	GG	AA	GG	GG	CC	TT	CC	CC	CC	GG	AA	AA	CC	CC	GG	TT	GG	TT	CC	TT	GG	TT	AA	TT	CC	CC	GG	TT	TT	CC	CC	CC	GG	GG	GG	TT	CC	AA	CC
USDA-ARS	club	2+12	Rht2	QAM213	ARS97173-16	TT	AA	AA	GG	TT	TT	CC	GG	AA	CC	TT	CC	CC	CC	AA	GG	AA	CC	AA	AA	CC	GG	TT	CC	TT	GG	CC	AA	CC	CC	CC	GG	CC	CC	TT	CC	CC	GG	AA	GG	CC	CC	GG	TT
USDA-ARS	club	H	Rht2	QAM214	ARS98237-28	CC	AA	AA	GG	TT	GG	AA	GG	AA	CC	CC	AA	AA	CC	GG	GG	AA	CC	AA	GG	CC	GG	TT	AA	CC	GG	CC	AA	TT	CC	CC	GG	CC	CC	CC	CC	CC	GG	AA	GG	TT	CC	GG	TT
USDA-ARS	club	H	Rht1	QAM215	ARS99136	TT	AA	AA	AA	TT	GG	AA	GG	AA	CC	CC	CC	CC	CC	AA	GG	GG	CC	AA	GG	TT	NN	TT	CC	TT	TT	TT	GG	CC	CC	CC	GG	CC	TT	TC	CC	AA	GG	AA	GG	NN	CC	AA	CC
USDA-ARS	club	.	Rht2	QAM216	ARS99137	CC	GG	AA	AA	TT	TT	CC	GG	AA	CC	CC	AA	AA	CC	AA	GG	GG	CC	CC	AA	CC	AA	TT	AA	CC	TT	TT	AA	CC	CC	CC	GG	CC	TT	TT	CC	AA	GG	AA	GG	TT	CC	AA	TT
USDA-ARS	club	.	Rht2	QAM217	C960003	TT	AA	GG	GG	TT	GG	AA	GG	NN	CC	CC	CC	CC	NN	GG	GG	NN	CC	AA	NN	CC	GG	TT	CC	NN	GG	CC	AA	CC	CC	NN	GG	NN	CC	TC	CC	AA	GG	AA	GG	TT	CC	GG	NN
USDA-ARS	club	2+12	Rht2	QAM218	C960097	CC	GG	GG	NN	TT	GG	CC	GG	AA	AA	CC	CC	CC	CC	AA	GG	AA	CC	AA	AA	CC	AA	GG	CC	CC	GG	CC	AA	CC	CC	CC	GG	CC	CC	TT	CC	CC	GG	AA	GG	CC	CC	AA	TT
Oregon	lax	2+12	Rht1	QAM219	WEATHERFORD	CC	GG	GG	AA	CC	GG	AA	GG	GG	CC	CC	CC	CC	TC	GG	AA	AA	TT	AA	GG	TT	GG	TT	CC	NN	GG	TT	AA	TT	CC	TC	GG	CC	TT	TC	CC	CC	GG	AA	GG	TT	TT	AA	CC
USDA-ARS	lax	2+12	Rht1	QAM220	X00270-6L	CC	GG	GG	AA	CC	GG	AA	NN	GG	NN	CC	CC	CC	CC	GG	GG	AA	CC	AA	GG	TT	AA	TT	CC	TT	GG	TT	AA	CC	CC	CC	GG	CC	TT	TT	CC	AA	GG	AA	GG	TT	CC	AA	CC
USDA-ARS	lax	2+12	Rht1	QAM221	X00277-4L	TT	GG	GG	AA	CC	GG	AA	TT	GG	CC	CC	CC	CC	CC	AA	GG	GG	TT	AA	GG	TT	GG	TT	CC	TT	TT	TT	AA	TT	CC	CC	GG	TT	TT	TT	CC	CC	TT	GG	GG	TT	TT	AA	CC
USDA-ARS	lax	2+12	.	QAM222	X00290-4L	CC	AA	GG	AA	CC	GG	AA	GG	GG	AA	NN	CC	CC	CC	GG	AA	GG	TT	CC	GG	TT	GG	TT	CC	TT	TT	TT	GG	TT	AA	CC	GG	TT	TT	TT	AA	NN	GG	AA	GG	TT	TT	GG	CC
USDA-ARS	club	2+12	wildtype	QAM223	X00295-14C	CC	AA	AA	GG	TT	TT	AA	GG	GG	AC	TT	CC	CC	CC	GG	GG	AA	CC	AA	AA	CC	GG	TT	CC	TT	GG	TT	AA	CC	CC	CC	GG	TT	TT	CC	CC	CC	GG	GG	GG	TT	CC	AA	TT
USDA-ARS	club	2+12	Rht2	QAM224	X010251-3C	CC	AA	GG	GG	TT	TT	AA	GG	AA	CC	CC	CC	CC	CC	GG	GG	AA	CC	CC	AA	TT	AA	TT	CC	TT	GG	CC	AA	CC	CC	CC	GG	CC	CC	TT	CC	AA	GG	AA	GG	CC	CC	AA	CC
USDA-ARS	club	2+12	Rht2	QAM225	X010251-4C	CC	AA	GG	GG	TT	TT	AA	GG	AA	CC	CC	CC	CC	CC	GG	GG	AA	CC	CC	AA	TT	AA	TT	CC	CC	GG	CC	AA	TT	CC	CC	GG	CC	CC	TT	CC	AA	GG	AA	GG	CC	CC	AA	CC
USDA-ARS	club	2+12	Rht2	QAM226	X010251-5C	CC	AA	GG	GG	TT	TT	AA	GG	AA	CC	CC	CC	CC	CC	GG	GG	AA	CC	CC	AA	TT	AA	TT	CC	TT	GG	CC	AA	TT	CC	CC	GG	CC	CC	TT	CC	AA	GG	AA	GG	CC	CC	AA	CC
USDA-ARS	club	2+12	Rht2	QAM227	X010251-7C	CC	AA	GG	GG	TT	TT	AA	GG	NN	CC	CC	CC	CC	CC	GG	GG	AA	CC	CC	AA	TT	AA	TT	CC	CC	GG	CC	AA	CC	CC	CC	GG	CC	CC	TT	CC	AA	GG	AA	GG	CC	CC	AA	CC
USDA-ARS	club	2+12	Rht2	QAM228	X010253-4C	CC	AA	GG	GG	TT	TT	AA	GG	GG	CC	CC	CC	CC	CC	GG	GG	AA	CC	CC	AA	TT	AA	TT	CC	TT	GG	CC	AA	CC	CC	CC	GG	CC	CC	TT	CC	AA	GG	AA	GG	CC	CC	AA	CC
USDA-ARS	club	2+12	Rht2	QAM229	X010259-2C	CC	AA	NN	AA	TT	TT	AA	GG	AA	CC	CC	AA	AA	CC	GG	GG	GG	CC	AA	AA	TT	GG	TT	AA	TT	TT	CC	AA	CC	CC	CC	GG	TT	CC	TT	CC	NN	GG	AA	GG	TT	CC	GG	NN
USDA-ARS	club	.	Rht1	QAM230	X010260-6C	CC	GG	AA	AA	TT	TT	CC	TT	GG	CC	CC	AA	AA	CC	GG	GG	AA	CC	AA	AA	CC	GG	TT	AA	CC	GG	CC	GG	CC	CC	CC	GG	CC	CC	TT	CC	CC	TT	AA	GG	CC	CC	NN	TT
USDA-ARS	club	5+10	Rht2	QAM231	X010262-1C	CC	GG	AA	AA	TT	TT	CC	GG	AA	AA	CC	CC	CC	CC	GG	GG	AA	CC	AA	AA	CC	GG	TT	CC	TT	GG	CC	AA	CC	CC	CC	GG	CC	CC	TT	CC	CC	TT	AA	GG	TT	CC	GG	TT
USDA-ARS	club	5+10	Rht2	QAM232	X010262-5C	CC	GG	AA	AA	TT	TT	CC	GG	AA	CC	CC	CC	CC	CC	GG	GG	AA	CC	AA	AA	CC	GG	TT	CC	CC	GG	CC	GG	CC	CC	CC	GG	CC	CC	TT	CC	CC	TT	AA	GG	TT	CC	GG	TT
USDA-ARS	club	2+12	Rht2	QAM233	X010263-3C	CC	AA	AA	AA	TT	TT	AA	GG	AA	CC	CC	AA	AA	CC	GG	GG	AA	CC	AA	GG	CC	GG	TT	AA	CC	GG	CC	GG	CC	CC	CC	GG	CC	CC	TT	CC	CC	TT	AA	GG	TT	CC	GG	TT
USDA-ARS	club	2+12	Rht2	QAM234	X010264-1C	CC	GG	NN	AA	TT	TT	AA	NN	AA	NN	CC	AA	AA	CC	GG	GG	AA	CC	AA	AA	CC	AA	TT	AA	CC	GG	CC	AA	NN	CC	CC	GG	CC	CC	TT	CC	CC	GG	AA	GG	CC	CC	AA	TT
USDA-ARS	club	2+12	Rht2	QAM235	X010283-3C	CC	GG	AA	AA	TT	TT	CC	GG	GG	CC	CC	CC	CC	CC	AA	GG	GG	CC	CC	AA	CC	AA	TT	CC	CC	TT	CC	AA	TT	CC	CC	GG	TT	CC	TT	CC	CC	TT	AA	GG	TT	CC	AA	TT
USDA-ARS	club	2+12	Rht2	QAM236	X010283-5C	CC	AA	AA	GG	TT	TT	CC	GG	AA	NN	CC	CC	CC	CC	GG	GG	GG	CC	CC	AA	CC	GG	TT	CC	TT	TT	CC	AA	NN	CC	CC	GG	TT	CC	TT	CC	CC	TT	AA	GG	TT	CC	AA	NN
USDA-ARS	club	.	Rht2	QAM237	X010290-2C	CC	AA	GG	AA	TT	GG	CC	GG	AA	CC	CC	CC	CC	CC	GG	AA	AA	CC	AA	AA	TT	AA	TT	CC	NN	GG	CC	AA	CC	CC	CC	GG	CC	CC	TT	CC	AA	TT	AA	GG	TT	CC	AA	CC
USDA-ARS	club	.	Rht2	QAM238	X010290-8C	CC	AA	GG	AA	TT	GG	AA	GG	AA	CC	CC	CC	CC	CC	AA	AA	AA	CC	CC	AA	TT	AA	TT	CC	NN	GG	CC	AA	CC	CC	CC	GG	CC	CC	TT	CC	AA	TT	AA	GG	TT	CC	AA	CC
USDA-ARS	club	.	Rht2	QAM239	X010291-4C	CC	AA	GG	AA	TT	TG	CC	GG	AA	CC	CC	AA	AA	CC	GG	AA	AA	CC	CC	AA	TT	AA	TT	AA	TT	GG	CC	AA	CC	CC	CC	GG	CC	CC	TT	CC	AA	TT	AA	GG	TT	CC	AA	CC
USDA-ARS	club	2+12	Rht2	QAM240	X010293-6C	CC	AA	GG	AA	TT	GG	AA	TT	AA	CC	CC	AA	AA	CC	GG	AA	GG	CC	CC	AA	TT	AA	TT	AA	TT	TT	CC	AA	CC	CC	CC	GG	TT	CC	TC	CC	CC	TT	AA	GG	TT	CC	AA	CC
USDA-ARS	club	2+12	Rht2	QAM241	X010298-5C	CC	AA	GG	AA	TT	TT	AA	GG	AA	AA	CC	CC	CC	CC	GG	GG	AA	CC	AA	AA	CC	GG	TT	CC	TT	GG	CC	AA	CC	CC	CC	GG	CC	CC	TT	CC	AA	TT	GG	GG	TT	CC	AA	CC
USDA-ARS	club	2+12	Rht2	QAM242	X010300-2C	CC	AA	AA	AA	TT	TT	CC	GG	AA	AA	CC	AA	AA	CC	GG	GG	AA	CC	AA	AA	TT	GG	TT	AA	TT	GG	CC	AA	CC	CC	CC	GG	CC	CC	TT	CC	AA	TT	AA	GG	TT	CC	AA	CC
USDA-ARS	club	2+12	Rht2	QAM243	X010302-1C	CC	AA	AG	AA	TT	TT	CC	GG	AA	AA	CC	AC	AC	TT	GG	GG	AA	CC	CC	AA	CC	GG	TT	AC	TT	GG	NN	NN	CC	CC	TT	GG	CC	NN	TT	CC	AA	TT	GG	GG	TT	CC	AA	CC
USDA-ARS	club	5+10	Rht2	QAM244	X010302-2C	CC	AA	AA	AA	TT	TT	CC	GG	AA	AA	CC	CC	CC	CC	GG	GG	AA	CC	CC	GG	CC	GG	TT	CC	TT	GG	NN	AA	CC	CC	CC	GG	CC	NN	TT	CC	AA	TT	GG	GG	TT	CC	AA	TT
USDA-ARS	club	2+12	Rht2	QAM245	X010302-5C	CC	AA	AA	AA	TT	TT	CC	GG	AA	AA	CC	CC	CC	CC	GG	GG	AA	CC	AA	AA	CC	GG	TT	CC	TT	GG	NN	GG	CC	CC	CC	GG	CC	NN	TT	CC	AA	TT	GG	GG	TT	CC	AA	CC
USDA-ARS	club	2+12	Rht2	QAM246	X010455-2C	CC	AA	GG	GG	TT	TT	CC	TT	AA	CC	CC	AA	AA	CC	GG	GG	AA	CC	AA	AA	TT	GG	TT	AA	TT	GG	CC	AA	TT	CC	CC	GG	CC	CC	TT	CC	CC	GG	AA	GG	TT	CC	GG	CC
USDA-ARS	club	2+12	Rht1	QAM247	X010463-4C	CC	AA	AA	GG	TT	GG	AA	TT	AA	CC	CC	CC	CC	CC	GG	AA	GG	CC	CC	GG	CC	GG	TT	CC	TT	TT	CC	AA	TT	CC	CC	GG	TT	CC	TT	CC	CC	GG	AA	GG	CC	CC	AA	TT
USDA-ARS	club	2+12	Rht1	QAM248	X010463-9C	CC	AA	AA	GG	TT	GG	AA	TT	AA	CC	CC	AC	AC	CC	GG	AA	AA	CC	CC	GG	CC	GG	TT	AC	TT	GG	CC	AA	TT	CC	CC	GG	CC	CC	TT	CC	CC	GG	AA	GG	TT	CC	AA	TT
USDA-ARS	club	5+10	Rht2	QAM249	X010662-2C	CC	AA	AG	GG	TT	TG	CC	GG	AA	CC	CC	CC	CC	CC	GG	GG	GG	CC	CC	AA	TT	GG	TT	CC	NN	TT	CC	AA	CC	CC	CC	GG	CC	CC	TT	CC	AA	GG	AA	GG	CC	CC	AA	TC
USDA-ARS	club	2+12	Rht2	QAM250	X010669-2C	CC	AA	AA	GG	TT	TT	CC	GG	GG	CC	CC	AA	AA	CC	GG	GG	AA	CC	CC	AA	CC	GG	TT	AA	TT	GG	CC	AA	TT	CC	CC	GG	CC	CC	TT	CC	AA	GG	AA	GG	CC	CC	AA	TT
USDA-ARS	lax	2+12	Rht1	QAM251	X010678-8C	CC	GG	GG	AA	CC	GG	AA	TT	GG	CC	CC	CC	CC	CC	GG	AA	AA	CC	AA	GG	TT	AA	TT	CC	TT	GG	TT	AA	TT	CC	CC	GG	CC	TT	CC	CC	CC	GG	AA	GG	TT	CC	AA	CC
USDA-ARS	club	5+10	Rht2	QAM252	X010679-1C	TT	AA	GG	GG	TT	TT	CC	GG	AA	CC	TT	AA	AA	CC	AA	GG	AA	CC	AA	AA	CC	AA	TT	AA	TT	GG	CC	AA	TT	CC	CC	GG	CC	CC	TT	CC	CC	GG	AA	GG	CC	CC	GG	TT
USDA-ARS	club	5+10	Rht2	QAM253	X010679-3C	CC	AA	AG	AA	TT	TT	CC	GG	AA	CC	CC	AA	AA	CC	AA	GG	GG	CC	AA	AA	CC	AA	TT	AA	TT	TT	CC	AA	TT	CC	CC	GG	TT	CC	TT	CC	CC	GG	AA	GG	CC	CC	GG	TT
USDA-ARS	club	2+12	Rht1	QAM254	X010704-3C	CC	AA	AA	AA	TT	TT	AA	GG	GG	CC	CC	CC	CC	CC	AA	GG	AA	CC	AA	AA	CC	AA	TT	CC	TT	GG	CC	AA	TT	CC	CC	GG	CC	CC	TT	CC	CC	GG	AA	GG	TT	CC	GG	CC
USDA-ARS	club	2+12	Rht1	QAM255	X010726-2C	CC	AA	GG	AA	TT	TT	AA	TT	GG	CC	CC	CC	CC	CC	GG	AA	AA	CC	CC	GG	CC	GG	TT	CC	TT	GG	TT	AA	TT	CC	CC	GG	CC	TT	TT	CC	CC	GG	GG	GG	TT	CC	GG	CC
USDA-ARS	lax	2+12	Rht1	QAM256	X010729-1L	CC	GG	GG	GG	CC	TT	AA	TT	GG	CC	CC	CC	CC	CC	AA	GG	AA	CC	CC	AA	CC	AA	TT	CC	TT	GG	TT	AA	TT	CC	CC	GG	CC	TT	TT	CC	CC	GG	GG	GG	NN	CC	AA	CC
USDA-ARS	lax	2+12	Rht1	QAM257	X010730-6L	CC	AA	GG	AA	CC	TT	AA	GG	GG	CC	TT	CC	CC	CC	AA	AA	AA	CC	CC	AA	CC	AA	TT	CC	TT	GG	TT	AA	TT	CC	CC	GG	CC	TT	TT	CC	CC	GG	GG	GG	CC	CC	GG	CC
USDA-ARS	club	5+10	Rht2	QAM258	X010741-3C	CC	AA	AA	GG	TT	TT	CC	GG	AA	AA	CC	CC	CC	CC	AA	GG	AA	CC	AA	AA	CC	AA	TT	CC	TT	GG	CC	AA	NN	CC	CC	GG	CC	CC	TT	CC	CC	GG	AA	GG	CC	CC	GG	TT
USDA-ARS	club	H	Rht2	QAM259	X010742-2C	CC	AA	AA	GG	TT	TT	CC	GG	AA	AA	CC	AA	AA	CC	AA	GG	AA	CC	CC	AA	CC	NN	TT	AA	TT	GG	CC	AA	TT	CC	CC	GG	CC	CC	TT	CC	CC	GG	AA	GG	CC	CC	GG	TC
USDA-ARS	club	2+12	Rht2	QAM260	X010744-3C	CC	AA	AA	GG	TT	TT	CC	GG	AA	CC	CC	AA	AA	CC	AA	GG	AA	CC	AA	AA	CC	AA	TT	AA	TT	GG	CC	AA	TT	CC	CC	GG	CC	CC	TT	CC	CC	GG	AA	GG	TT	CC	GG	TT
USDA-ARS	club	2+12	Rht2	QAM261	X010746-4C	CC	AA	AA	GG	TT	TT	CC	GG	AA	CC	TT	CC	CC	CC	AA	GG	AA	CC	AA	AA	CC	AA	TT	CC	TT	GG	CC	AA	TT	CC	CC	GG	CC	CC	TT	CC	CC	GG	AA	GG	CC	CC	AA	TT
USDA-ARS	club	5+10	.	QAM262	X010746-5C	CC	AA	NN	GG	TT	NN	CC	GG	GG	NN	TT	CC	CC	CC	AA	GG	AA	CC	AA	AA	CC	AA	TT	CC	TT	GG	CC	AA	TT	CC	CC	GG	CC	CC	TT	CC	CC	GG	AA	GG	CC	CC	GG	TT
USDA-ARS	club	2+12	Rht2	QAM263	X010746-8C	CC	AA	AA	GG	TT	TT	CC	GG	AA	CC	CC	CC	CC	CC	AA	GG	AA	CC	AA	AA	CC	AA	TT	CC	TT	GG	CC	AA	TT	CC	CC	GG	CC	CC	TT	CC	CC	GG	AA	GG	CC	CC	GG	TT
USDA-ARS	club	2+12	Rht2	QAM264	X010780-5C	CC	GG	NN	GG	TT	TT	AA	GG	AA	AC	CC	CC	CC	CC	GG	GG	AA	CC	AA	AA	CC	AA	TT	CC	TT	GG	CC	AA	CC	NN	CC	GG	CC	CC	TT	NN	NN	GG	AA	GG	CC	CC	AA	TT
USDA-ARS	club	2+12	Rht2	QAM265	X010782-3C	CC	GG	GG	GG	TT	TT	CC	GG	AA	AA	CC	CC	CC	CC	GG	AA	AA	CC	CC	AA	CC	AA	TT	CC	TT	GG	CC	AA	TT	CC	CC	GG	CC	CC	TT	CC	CC	GG	AA	GG	CC	CC	AA	TT
USDA-ARS	club	H	Rht2	QAM266	X010787-1C	CC	GG	GG	GG	TT	TT	AA	GG	AA	AA	TT	CC	CC	NN	AA	GG	AA	CC	AA	AA	TT	AA	TT	CC	TT	GG	NN	AA	CC	AA	NN	GG	TT	NN	TT	AA	CC	GG	AA	GG	TT	CC	AA	CC
USDA-ARS	lax	2+12	Rht1	QAM267	X010817-4L	CC	AA	GG	AA	CC	TT	AA	TT	GG	CC	CC	AA	AA	CC	AA	AA	AA	CC	AA	GG	CC	AA	TT	AA	TT	GG	CC	AA	TT	CC	CC	GG	CC	CC	CC	CC	CC	GG	AA	GG	CC	CC	GG	TT
USDA-ARS	club	2+12	.	QAM268	X010830-2C	CC	AA	GG	AA	TT	GG	AA	TT	AA	CC	TT	CC	CC	CC	GG	AA	AA	CC	AA	NN	CC	AA	TT	CC	TT	GG	CC	AA	TT	CC	CC	GG	CC	CC	CC	CC	CC	GG	AA	GG	TT	CC	GG	TT
USDA-ARS	club	2+12	Rht2	QAM269	X950424-1	CC	GG	GG	GG	TT	TT	CC	GG	GG	AA	CC	CC	CC	CC	GG	GG	AA	CC	CC	AA	TT	AA	TT	CC	TT	GG	CC	AA	CC	CC	CC	GG	CC	CC	TT	CC	AA	GG	AA	GG	CC	CC	AA	CC
USDA-ARS	club	2+12	Rht2	QAM270	X950424-2	CC	GG	GG	GG	TT	NN	CC	GG	AA	CC	CC	CC	CC	CC	GG	GG	AA	CC	CC	AA	CC	AA	TT	CC	TT	GG	CC	AA	CC	CC	CC	GG	CC	CC	TT	CC	CC	GG	AA	GG	CC	CC	AA	TT
USDA-ARS	lax	2+12	Rht1	QAM271	X950851	CC	AA	GG	AA	CC	GG	AA	TT	GG	CC	CC	CC	CC	CC	AA	AA	AA	CC	CC	AA	TT	AA	TT	CC	TT	GG	TT	GG	TT	CC	CC	GG	CC	TT	TT	CC	CC	GG	GG	GG	TT	CC	GG	CC
USDA-ARS	club	H	Rht2	QAM272	X960011C	CC	AA	AG	GG	NN	TT	CC	GG	AA	CC	CC	NN	NN	TC	AA	GG	AA	CC	CC	AA	CC	AA	TT	NN	TT	GG	CC	AA	CC	CC	TC	GG	CC	CC	TT	CC	CC	GG	AA	GG	TT	CC	GG	TC
USDA-ARS	club	H	Rht2	QAM273	X9602044-2C	CC	AA	AA	AA	TT	TT	AA	GG	AA	CC	CC	CC	CC	NN	AA	GG	GG	CC	CC	AA	TT	AA	TT	CC	CC	TT	TT	AA	CC	CC	NN	GG	CC	TT	TT	CC	AA	TT	AA	GG	TT	CC	AA	CC
USDA-ARS	club	2+12	Rht2	QAM274	X960407	CC	AA	GG	GG	TT	TT	CC	GG	GG	AA	CC	AA	AA	CC	GG	GG	AA	CC	NN	AA	CC	GG	TT	AA	TT	GG	CC	AA	CC	CC	CC	GG	CC	CC	TT	CC	CC	GG	AA	GG	CC	CC	AA	TT
USDA-ARS	club	H	Rht2	QAM275	X960409-1	CC	AA	AA	GG	TT	TT	CC	GG	AA	CC	CC	CC	CC	CC	AA	GG	AA	CC	AA	AA	CC	AA	TT	CC	CC	GG	CC	AA	TT	CC	CC	GG	CC	CC	TT	CC	CC	GG	AA	GG	CC	CC	GG	NN
USDA-ARS	club	2+12	Rht2	QAM276	X960411-1	CC	GG	GG	GG	TT	TT	CC	GG	AA	AA	CC	CC	CC	CC	GG	GG	AA	CC	AA	AA	TT	AA	TT	CC	TT	GG	CC	AA	CC	CC	CC	GG	CC	CC	TT	CC	CC	GG	AA	GG	CC	CC	AA	CC
USDA-ARS	club	2+12	Rht2	QAM277	X960411-2	CC	GG	GG	AA	TT	TT	CC	GG	AA	CC	CC	CC	CC	CC	GG	GG	AA	CC	CC	NN	TT	AA	TT	CC	TT	GG	CC	AA	CC	CC	CC	GG	CC	CC	TT	CC	CC	GG	AA	GG	TT	CC	AA	TC
USDA-ARS	club	2+12	Rht2	QAM278	X960414-1	CC	GG	GG	GG	TT	TT	CC	GG	AA	AA	CC	CC	CC	CC	GG	GG	AA	CC	AA	AA	TT	AA	TT	CC	TT	GG	CC	AA	CC	CC	CC	GG	CC	CC	TT	CC	CC	GG	AA	GG	CC	CC	AA	CC
USDA-ARS	club	2+12	Rht2	QAM279	X960414-2	CC	GG	GG	GG	TT	TT	CC	GG	AA	AA	CC	CC	CC	CC	GG	GG	AA	CC	AA	AA	TT	AA	TT	CC	TT	GG	CC	AA	CC	CC	CC	GG	CC	CC	TT	CC	CC	GG	AA	GG	CC	CC	AA	CC
USDA-ARS	club	2+12	Rht2	QAM280	X960418	CC	GG	GG	GG	TT	TT	CC	GG	AA	AA	CC	CC	CC	CC	GG	GG	AA	CC	AA	AA	TT	AA	TT	CC	TT	GG	CC	AA	CC	CC	CC	GG	CC	CC	TT	CC	CC	GG	AA	GG	CC	CC	AA	CC
USDA-ARS	club	2+12	Rht2	QAM281	X960427	CC	GG	GG	NN	TT	TT	CC	GG	NN	AA	CC	AC	AC	CC	GG	GG	AA	CC	CC	AA	CC	AA	TT	AC	TT	GG	CC	AA	CC	CC	CC	GG	CC	CC	TT	CC	CC	GG	AA	GG	TT	CC	AA	TT
USDA-ARS	club	2+12	Rht2	QAM282	X960491	CC	AA	AG	GG	TT	NN	CC	GG	AA	NN	NN	CC	CC	CC	AA	GG	AA	CC	AA	AA	TT	AA	TT	CC	TT	GG	CC	AA	CC	CC	CC	GG	CC	CC	NN	CC	CC	GG	AA	GG	TT	CC	AA	TC
USDA-ARS	club	2+12	Rht2	QAM283	X960499	CC	GG	GG	GG	TT	TT	CC	GG	AA	AC	CC	AC	AC	CC	GG	GG	AA	CC	AA	AA	TT	AA	TT	AC	TT	GG	CC	AA	CC	CC	CC	GG	CC	CC	TT	CC	CC	GG	AA	GG	CC	CC	NN	NN
USDA-ARS	club	2+12	Rht2	QAM284	X960503	CC	GG	GG	GG	TT	TT	NN	GG	AA	CC	CC	CC	CC	CC	GG	GG	AA	CC	CC	AA	NN	AA	TT	CC	TT	GG	NN	AA	CC	CC	CC	GG	CC	NN	TT	CC	CC	GG	AA	GG	CC	CC	NN	TC
USDA-ARS	club	2+12	Rht2	QAM286	X960538C	CC	NN	AA	AA	TT	TT	AA	GG	AA	CC	TT	AA	AA	CC	GG	GG	AA	CC	CC	AA	NN	GG	TT	AA	TT	GG	CC	AA	TT	CC	CC	GG	CC	CC	TT	CC	CC	GG	GG	GG	CC	CC	AA	TC
USDA-ARS	club	2+12	Rht2	QAM289	X960731	CC	NN	AA	GG	TT	GG	AA	GG	AA	CC	CC	AA	AA	CC	GG	GG	AA	CC	CC	AA	TT	GG	TT	AA	TT	GG	CC	AA	CC	CC	CC	GG	CC	CC	TT	CC	CC	GG	AA	GG	TT	CC	AA	CC
USDA-ARS	club	2+12	Rht2	QAM290	X960749-1	CC	GG	GG	GG	TT	TT	CC	GG	AA	AA	CC	AC	AC	CC	GG	GG	AA	CC	AA	AA	CC	NN	TT	AC	TT	GG	CC	AA	CC	CC	CC	GG	CC	CC	TT	CC	CC	GG	AA	GG	CC	CC	AA	TT
USDA-ARS	club	2+12	Rht2	QAM291	X960749-2	CC	GG	GG	GG	TT	TG	CC	GG	AA	AA	CC	AA	AA	CC	GG	GG	AA	CC	AA	AA	CC	AA	TT	AA	TT	GG	CC	AA	CC	CC	CC	GG	CC	CC	TT	CC	CC	GG	AA	GG	CC	CC	AA	TT
USDA-ARS	club	5+10	Rht2	QAM292	X96312t313C	CC	GG	AA	GG	TT	TT	CC	GG	AA	AC	TT	AA	AA	CC	AA	GG	AA	CC	AA	AA	CC	AA	TT	AA	TT	GG	CC	AA	CC	CC	CC	GG	CC	CC	TT	CC	CC	GG	AA	GG	CC	CC	AA	TT
USDA-ARS	club	2+12	Rht2	QAM293	X970005-1	CC	GG	AA	GG	TT	TT	CC	GG	AA	CC	CC	CC	CC	CC	AA	GG	AA	CC	AA	AA	CC	AA	TT	CC	CC	GG	NN	AA	TT	CC	CC	GG	CC	NN	TT	CC	CC	GG	AA	GG	CC	CC	GG	TT
USDA-ARS	club	2+12	Rht2	QAM294	X970005-2	CC	GG	AA	GG	TT	TT	CC	GG	AA	CC	CC	CC	CC	CC	AA	GG	AA	CC	AA	AA	TT	AA	TT	CC	TT	GG	CC	AA	TT	CC	CC	GG	CC	CC	TT	CC	CC	GG	AA	GG	CC	CC	GG	CC
USDA-ARS	club	2+12	Rht2	QAM295	X970008-2	CC	GG	GG	GG	TT	TT	CC	GG	AA	AA	CC	AA	AA	CC	AA	GG	AA	CC	AA	AA	CC	AA	TT	AA	TT	GG	CC	AA	TT	CC	CC	GG	CC	CC	TT	CC	CC	GG	AA	GG	CC	CC	AA	TT
USDA-ARS	club	2+12	Rht2	QAM296	X970008-3	CC	GG	GG	GG	TT	TT	CC	GG	AA	AA	CC	CC	CC	CC	GG	GG	AA	CC	AA	AA	TT	AA	TT	CC	TT	GG	CC	AA	CC	CC	CC	GG	CC	CC	TT	CC	CC	GG	AA	GG	CC	CC	AA	CC
USDA-ARS	club	2+12	Rht2	QAM297	X970012-3C	CC	AA	GG	GG	TT	TT	CC	GG	AA	CC	TT	AA	AA	CC	GG	GG	AA	CC	CC	AA	TT	AA	TT	AA	TT	GG	CC	AA	CC	CC	CC	GG	CC	CC	TT	CC	CC	GG	AA	GG	CC	CC	AA	CC
USDA-ARS	club	2+12	Rht2	QAM298	X970024-4	TT	GG	AA	GG	TT	GG	CC	GG	GG	CC	CC	CC	CC	CC	AA	GG	AA	CC	AA	AA	CC	GG	TT	CC	CC	GG	CC	AA	TT	CC	CC	GG	TT	CC	TT	CC	CC	GG	AA	GG	CC	CC	GG	TT
USDA-ARS	club	2+12	Rht2	QAM299	X970026-1	CC	AA	NN	GG	TT	TT	CC	GG	AA	NN	CC	CC	CC	TC	AA	GG	AA	CC	AA	AA	CC	AA	TT	CC	TT	GG	CC	AA	CC	CC	TC	GG	TT	CC	NN	CC	CC	NN	AA	GG	CC	CC	GG	NN
USDA-ARS	club	2+12	Rht2	QAM300	X970027-1	TT	AA	GG	AA	TT	TT	CC	GG	AA	CC	CC	CC	CC	TT	AA	GG	AA	TT	AA	AA	CC	GG	TT	CC	CC	GG	CC	AA	CC	CC	TT	GG	CC	CC	TT	CC	CC	NN	AA	GG	CC	TT	GG	TT
USDA-ARS	club	2+12	Rht2	QAM301	X970027-2	CC	AA	AG	AA	TT	TG	CC	GG	AA	CC	CC	CC	CC	CC	AA	GG	AA	NN	AA	AA	CC	NN	TT	CC	CC	GG	CC	AA	CC	CC	CC	GG	CC	CC	TT	CC	CC	GG	AA	GG	CC	NN	GG	TT
USDA-ARS	club	2+12	Rht2	QAM302	X970038-1C	TT	GG	GG	GG	TT	GG	NN	TT	GG	CC	CC	CC	CC	CC	GG	GG	AA	CC	AA	AA	CC	AA	TT	CC	TT	GG	CC	AA	TT	CC	CC	GG	CC	CC	TT	CC	CC	GG	AA	GG	CC	CC	GG	TT
USDA-ARS	club	2+12	Rht2	QAM303	X970038-2C	TT	GG	GG	GG	TT	GG	CC	TT	GG	CC	TT	CC	CC	CC	GG	GG	AA	CC	AA	AA	CC	AA	TT	CC	TT	GG	NN	AA	TT	CC	CC	GG	CC	NN	TT	CC	CC	GG	AA	GG	CC	CC	GG	TT
USDA-ARS	club	2+12	Rht2	QAM304	X970042-2C	CC	AA	AA	GG	TT	TT	CC	GG	GG	CC	TT	AA	AA	CC	AA	GG	AA	CC	AA	AA	CC	AA	TT	AA	TT	GG	CC	AA	TT	CC	CC	GG	CC	CC	TT	CC	CC	GG	AA	GG	TT	CC	AA	TT
USDA-ARS	club	2+12	Rht2	QAM305	X970042C	CC	AA	AA	GG	TT	TT	CC	GG	GG	CC	TT	CC	CC	CC	AA	GG	AA	CC	AA	AA	CC	AA	TT	CC	TT	GG	CC	AA	TT	CC	CC	GG	CC	CC	TT	CC	CC	GG	AA	GG	TT	CC	AA	TT
USDA-ARS	club	2+12	Rht2	QAM306	X970048-1C	CC	AA	GG	GG	TT	TT	CC	GG	AA	CC	TT	AA	AA	CC	GG	GG	AA	CC	AA	AA	CC	AA	TT	AA	CC	GG	CC	AA	TT	CC	CC	GG	CC	CC	TT	CC	CC	GG	AA	GG	TT	CC	GG	TT
USDA-ARS	club	2+12	Rht2	QAM307	X970048-2C	CC	AA	GG	GG	TT	TT	CC	GG	AA	CC	TT	AA	AA	CC	GG	GG	AA	CC	AA	AA	CC	AA	TT	AA	CC	GG	CC	AA	TT	CC	CC	GG	CC	CC	TT	CC	CC	GG	AA	GG	TT	CC	GG	TT
USDA-ARS	club	2+12	Rht2	QAM308	X970048C	CC	AA	GG	GG	TT	TT	CC	GG	AA	CC	CC	AA	AA	CC	GG	GG	AA	CC	AA	AA	CC	AA	TT	AA	CC	GG	CC	AA	TT	CC	CC	GG	CC	CC	TT	CC	CC	GG	AA	GG	TT	CC	GG	TT
USDA-ARS	club	H	Rht2	QAM309	X970054-2	CC	AA	AA	GG	TT	NN	CC	GG	AA	NN	CC	AA	AA	CC	AA	GG	NN	CC	AA	AA	CC	AA	TT	AA	TT	GG	CC	AA	TT	CC	CC	GG	CC	CC	TT	CC	NN	GG	AA	GG	CC	CC	GG	TT
USDA-ARS	club	2+12	Rht2	QAM310	X970055-2	CC	AA	NN	GG	TT	TT	CC	GG	AA	CC	CC	AA	AA	CC	GG	GG	AA	CC	AA	AA	CC	GG	TT	AA	CC	GG	CC	AA	TT	CC	CC	GG	CC	CC	TT	CC	CC	GG	AA	GG	CC	CC	GG	TT
USDA-ARS	club	2+12	Rht2	QAM311	X970057-2	CC	AA	AG	GG	TT	TT	CC	GG	AA	CC	CC	AA	AA	CC	GG	GG	AA	CC	AA	AA	CC	AA	TT	AA	TT	GG	CC	AA	CC	CC	CC	GG	CC	CC	TT	CC	CC	GG	AA	GG	CC	CC	GG	TT
USDA-ARS	club	2+12	Rht2	QAM312	X970057-4	TT	NN	AG	GG	TT	TT	CC	GG	AA	AC	CC	AC	AC	CC	GG	GG	AA	CC	AA	AA	TT	GG	TT	AC	NN	GG	CC	AA	CC	CC	CC	GG	CC	CC	TT	CC	CC	GG	AA	GG	CC	CC	NN	TC
USDA-ARS	club	5+10	Rht2	QAM313	X970071-1	CC	GG	AA	NN	TT	TT	CC	GG	AA	AA	CC	CC	CC	CC	GG	GG	GG	CC	CC	AA	TT	AA	TT	CC	TT	TT	CC	AA	CC	CC	CC	GG	TT	CC	TT	CC	AA	GG	AA	GG	TT	CC	AA	CC
USDA-ARS	club	2+12	Rht2	QAM314	X970108-1C	CC	AA	GG	GG	TT	TT	AA	GG	GG	CC	TT	AA	AA	CC	GG	GG	AA	CC	CC	AA	CC	GG	TT	AA	TT	GG	CC	AA	TT	CC	CC	GG	CC	CC	TT	CC	CC	GG	AA	GG	CC	CC	GG	TT
USDA-ARS	club	2+12	Rht2	QAM315	X970108-2	CC	AA	GG	GG	TT	TT	AA	GG	GG	CC	CC	AA	AA	CC	GG	GG	AA	CC	AA	AA	CC	GG	TT	AA	TT	GG	CC	AA	CC	CC	CC	GG	CC	CC	TT	CC	AA	GG	AA	GG	CC	CC	GG	TT
USDA-ARS	club	2+12	Rht2	QAM316	X970108-2C	CC	AA	NN	GG	TT	TT	AA	GG	GG	CC	TT	AA	AA	CC	GG	GG	AA	CC	CC	AA	CC	GG	TT	AA	TT	GG	CC	AA	TT	CC	CC	GG	CC	CC	TT	CC	CC	GG	AA	GG	CC	CC	GG	TT
USDA-ARS	club	2+12	Rht2	QAM317	X970108-3	CC	AA	GG	GG	TT	TT	AA	GG	GG	CC	TT	AA	AA	CC	AA	GG	AA	CC	AA	AA	CC	AA	TT	AA	CC	GG	CC	AA	TT	CC	CC	GG	CC	CC	TT	CC	AA	GG	AA	GG	TT	CC	GG	TT
USDA-ARS	lax	H	Rht1	QAM318	X970149-1L	CC	AA	AG	GG	CC	TT	AA	GG	AA	AC	CC	CC	CC	CC	AA	GG	AA	CC	CC	AA	CC	AA	TT	CC	TT	GG	CC	AA	TT	CC	CC	GG	CC	CC	TT	CC	CC	GG	GG	GG	CC	CC	GG	TT
USDA-ARS	lax	2+12	Rht1	QAM319	X970149-7L	CC	AA	GG	GG	CC	TT	AA	TT	AA	CC	CC	CC	CC	CC	AA	GG	AA	CC	CC	AA	CC	AA	TT	CC	TT	GG	CC	AA	CC	CC	CC	GG	CC	CC	TT	CC	CC	GG	GG	GG	CC	CC	GG	TC
USDA-ARS	lax	2+12	Rht1	QAM320	X970161-2L	CC	AA	AA	GG	CC	TT	CC	GG	AA	AA	CC	CC	CC	CC	GG	GG	AA	CC	CC	AA	CC	GG	TT	CC	TT	GG	CC	AA	CC	CC	CC	GG	CC	CC	TT	CC	CC	GG	AA	GG	CC	CC	AA	TT
USDA-ARS	club	2+12	Rht2	QAM321	X970163-3	CC	AA	NN	GG	TT	TT	CC	GG	AA	CC	CC	CC	CC	CC	AA	GG	AA	CC	AA	AA	CC	AA	TT	CC	TT	GG	CC	AA	TT	CC	CC	GG	CC	CC	TT	CC	CC	GG	AA	GG	CC	CC	GG	CC
USDA-ARS	lax	2+12	.	QAM322	X970167-1	TT	AA	AA	AA	CC	TT	AA	GG	AA	CC	CC	AA	AA	CC	AA	GG	GG	CC	AA	GG	TT	GG	TT	AA	TT	TT	TT	AA	TT	CC	CC	GG	CC	TT	TT	CC	AA	GG	AA	GG	TT	CC	GG	CC
USDA-ARS	lax	5+10	Rht1	QAM323	X970167-2L	CC	AA	GG	AA	CC	GG	CC	GG	GG	AA	CC	CC	CC	CC	GG	AA	GG	TT	CC	GG	TT	AA	TT	CC	TT	TT	TT	GG	TT	AA	CC	AA	TT	TT	TT	AA	AA	GG	AA	GG	TT	TT	GG	CC
USDA-ARS	lax	5+10	Rht1	QAM324	X970167-3L	CC	AA	GG	AA	CC	TT	AA	GG	AA	CC	CC	CC	CC	CC	AA	GG	GG	CC	AA	AA	TT	GG	TT	CC	CC	TT	TT	GG	TT	CC	CC	GG	CC	TT	TT	CC	AA	GG	AA	GG	TT	CC	GG	CC
USDA-ARS	lax	5+10	Rht1	QAM325	X970167-5L	CC	AA	AG	AA	CC	TT	AA	GG	AA	CC	CC	CC	CC	CC	AA	GG	GG	CC	AA	AA	CC	GG	TT	CC	CC	TT	TT	AA	TT	CC	CC	GG	CC	TT	TT	CC	AA	GG	AA	GG	TT	CC	GG	CC
USDA-ARS	lax	2+12	Rht1	QAM326	X970168-1L	CC	AA	AG	AA	CC	TT	AA	TT	AA	CC	CC	CC	CC	CC	AA	AA	AA	CC	CC	AA	CC	AA	TT	CC	TT	GG	TT	AA	CC	CC	CC	GG	CC	TT	TT	CC	CC	GG	AA	GG	CC	CC	GG	TT
USDA-ARS	lax	2+12	Rht1	QAM327	X970168-2L	CC	AA	GG	AA	CC	GG	AA	TT	AA	CC	CC	CC	CC	CC	AA	AA	AA	CC	CC	AA	CC	AA	TT	CC	TT	GG	TT	AA	CC	CC	CC	GG	CC	TT	TT	CC	CC	GG	AA	GG	CC	CC	GG	TC
USDA-ARS	lax	2+12	Rht1	QAM328	X970170-2	CC	GG	GG	AA	CC	TT	AA	GG	AA	CC	CC	CC	CC	CC	GG	AA	AA	CC	CC	GG	CC	GG	TT	CC	TT	GG	TT	AA	TT	CC	CC	GG	TT	TT	TT	CC	CC	GG	AA	GG	CC	CC	AA	CC
USDA-ARS	lax	2+12	Rht1	QAM329	X970170L	CC	AA	AA	AA	CC	TT	AA	TT	AA	AA	CC	AA	AA	CC	GG	GG	GG	CC	NN	AA	CC	GG	TT	AA	TT	TT	CC	AA	TT	CC	CC	GG	CC	CC	TT	CC	AA	GG	AA	GG	CC	CC	GG	TT
USDA-ARS	lax	2+12	Rht2	QAM330	X970175-1L	CC	AA	GG	AA	CC	TT	CC	GG	GG	CC	CC	CC	CC	TT	GG	GG	AA	CC	AA	AA	TT	GG	TT	CC	CC	GG	CC	AA	TT	CC	TT	GG	CC	CC	TT	CC	CC	GG	AA	GG	TT	CC	GG	CC
USDA-ARS	club	2+12	Rht2	QAM331	X970175-3C	CC	AA	GG	AA	TT	TT	CC	TT	GG	CC	CC	CC	CC	TT	GG	GG	AA	CC	AA	AA	TT	GG	TT	CC	CC	GG	CC	AA	TT	CC	TT	GG	CC	CC	TT	CC	CC	GG	AA	GG	CC	CC	GG	CC
USDA-ARS	club	2+12	Rht2	QAM332	X970175-4C	CC	AA	GG	GG	TT	TG	CC	GG	GG	CC	CC	AA	AA	CC	AA	GG	AA	CC	AA	AA	CC	AA	TT	AA	CC	GG	CC	AA	TT	CC	CC	GG	CC	CC	TT	CC	CC	GG	AA	GG	CC	CC	GG	TT
USDA-ARS	club	2+12	.	QAM333	X970175-6C	CC	AA	GG	GG	TT	TT	CC	GG	GG	CC	CC	AA	AA	CC	AA	GG	AA	CC	AA	AA	CC	AA	TT	AA	CC	GG	CC	AA	TT	CC	CC	GG	CC	CC	TT	CC	CC	GG	AA	GG	CC	CC	GG	TT
USDA-ARS	club	2+12	Rht2	QAM334	X970185-1C	CC	AA	GG	GG	TT	TT	CC	GG	AA	AA	TT	AA	AA	CC	AA	GG	AA	CC	CC	GG	TT	AA	TT	AA	TT	GG	CC	GG	TT	CC	CC	AA	CC	CC	TT	CC	CC	GG	AA	GG	TT	CC	GG	TC
USDA-ARS	club	2+12	wildtype	QAM335	X970229	CC	AA	GG	GG	TT	TT	CC	GG	NN	AA	CC	CC	CC	CC	GG	GG	AA	CC	AA	AA	TT	AA	TT	CC	TT	GG	CC	AA	CC	CC	CC	GG	CC	CC	TT	CC	CC	GG	AA	GG	CC	CC	AA	CC
USDA-ARS	club	5+10	Rht1	QAM336	X970235	CC	AA	AA	AA	TT	TT	AA	GG	AA	AA	CC	CC	CC	CC	GG	GG	AA	CC	NN	AA	CC	AA	TT	CC	TT	GG	TT	AA	CC	CC	CC	GG	CC	TT	TT	CC	CC	GG	AA	GG	TT	CC	AA	TT
USDA-ARS	club	2+12	Rht2	QAM337	X970281	CC	AA	GG	GG	TT	TT	CC	GG	NN	CC	CC	AA	AA	CC	AA	GG	GG	CC	AA	AA	CC	AA	TT	AA	CC	TT	TT	AA	TT	CC	CC	GG	CC	TT	TT	CC	AA	GG	AA	GG	TT	CC	GG	TT
USDA-ARS	club	5+10	Rht2	QAM338	X980302-8C	CC	AA	NN	GG	TT	TT	CC	NN	AA	CC	CC	AA	AA	CC	GG	GG	AA	TT	AA	AA	CC	GG	TT	AA	TT	GG	CC	AA	TT	CC	CC	GG	CC	CC	TT	CC	CC	GG	AA	GG	CC	TT	AA	TT
USDA-ARS	lax	2+12	Rht1	QAM339	X980336-5L	CC	AA	GG	AA	CC	TT	AA	TT	AA	CC	CC	CC	CC	CC	AA	GG	AA	CC	CC	AA	CC	AA	TT	CC	TT	GG	TT	AA	TT	CC	CC	GG	CC	TT	TT	CC	CC	GG	AA	GG	CC	CC	GG	CC
USDA-ARS	club	5+10	Rht2	QAM340	X980421-1C	TT	AA	AA	AA	TT	NN	CC	GG	AA	CC	CC	AA	AA	CC	AA	GG	GG	CC	AA	AA	TT	GG	TT	AA	CC	TT	TT	GG	TT	CC	CC	GG	CC	TT	NN	CC	AA	GG	AA	GG	CC	CC	AA	CC
USDA-ARS	lax	5+10	Rht1	QAM341	X980434-1L	TT	AA	AA	GG	CC	GG	AA	GG	AA	AA	CC	AA	AA	CC	AA	GG	GG	CC	NN	GG	CC	AA	TT	AA	CC	TT	TT	AA	CC	CC	CC	GG	TT	TT	TT	CC	CC	GG	AA	GG	NN	CC	AA	TT
USDA-ARS	lax	5+10	Rht1	QAM342	X980437-3L	CC	AA	GG	GG	CC	GG	AA	GG	AA	AA	CC	CC	CC	CC	GG	GG	AA	CC	AA	GG	TT	AA	TT	CC	TT	GG	TT	AA	CC	CC	CC	GG	CC	TT	TT	CC	CC	GG	AA	GG	TT	CC	AA	CC
USDA-ARS	club	2+12	Rht1	QAM343	X980451-4C	CC	AA	AA	GG	TT	TT	AA	GG	AA	CC	CC	CC	CC	CC	AA	GG	AA	CC	AA	GG	TT	AA	TT	CC	TT	GG	CC	AA	TT	CC	CC	GG	CC	CC	CC	CC	CC	GG	AA	GG	TT	CC	GG	CC
USDA-ARS	club	2+12	.	QAM344	X990070-C	CC	NN	AA	GG	TT	TT	CC	GG	AA	CC	TT	AA	AA	CC	AA	GG	GG	CC	AA	AA	TT	AA	TT	AA	TT	TT	CC	AA	CC	CC	CC	GG	CC	CC	TT	CC	AA	GG	AA	GG	CC	CC	GG	CC
USDA-ARS	lax	2+12	.	QAM345	ARS970161-3L(Selbu)	CC	AA	AA	GG	CC	TT	CC	GG	AA	AA	CC	CC	CC	CC	GG	GG	AA	CC	CC	AA	CC	GG	TT	CC	TT	GG	CC	AA	CC	CC	CC	GG	CC	CC	TT	CC	CC	GG	AA	GG	CC	CC	AA	TT
USDA-ARS	lax	2+12	.	QAM346	AMBER	CC	GG	GG	AA	CC	TT	CC	GG	AA	NN	CC	CC	CC	CC	AA	GG	GG	NN	AA	AA	NN	AA	TT	CC	CC	TT	CC	AA	TT	CC	CC	GG	TT	CC	TT	CC	CC	TT	AA	GG	CC	NN	GG	TC
USDA-ARS	club	2+12	Rht2	QAM347	ARS00173	CC	AA	GG	AA	TT	GG	CC	TT	AA	NN	CC	AA	AA	CC	GG	AA	AA	CC	AA	AA	TT	AA	TT	AA	TT	GG	CC	AA	CC	CC	CC	GG	CC	CC	TT	CC	CC	GG	AA	GG	CC	CC	GG	CC
USDA-ARS	club	2+12	Rht2	QAM348	ARS00226	CC	AA	AG	AA	NN	TG	AA	GG	NN	AC	CC	AC	AC	CC	GG	GG	AA	CC	AA	NN	TT	GG	TT	AC	TT	GG	NN	AA	CC	CC	CC	GG	CC	NN	TC	CC	AA	GG	GG	GG	CC	CC	GG	TC
USDA-ARS	club	2+12	Rht2	QAM349	ARS00235	TT	GG	GG	GG	TT	TT	CC	GG	AA	AA	CC	CC	CC	CC	GG	GG	AA	CC	CC	AA	TT	AA	TT	CC	TT	GG	CC	AA	CC	CC	CC	GG	CC	CC	TT	CC	CC	GG	AA	GG	CC	CC	AA	TC
USDA-ARS	club	2+12	Rht2	QAM350	ARS00258	CC	AA	GG	GG	TT	TT	CC	GG	AA	AA	CC	AA	AA	CC	GG	GG	AA	CC	CC	AA	CC	GG	TT	AA	TT	GG	CC	AA	CC	CC	CC	GG	CC	CC	TT	CC	AA	GG	AA	GG	TT	CC	AA	TT
USDA-ARS	club	5+10	Rht2	QAM351	ARS96158	CC	AA	AA	GG	TT	TT	CC	GG	AA	CC	TT	AA	AA	CC	AA	GG	GG	CC	AA	AA	CC	AA	TT	AA	TT	TT	CC	AA	TT	CC	CC	GG	CC	CC	TT	CC	AA	GG	AA	GG	CC	CC	GG	TT
USDA-ARS	lax	2+12	Rht1	QAM352	ARS96277	CC	AA	GG	AA	CC	GG	AA	TT	GG	CC	CC	CC	CC	CC	GG	AA	AA	CC	AA	GG	TT	AA	TT	CC	TT	GG	TT	AA	TT	CC	CC	GG	CC	TT	CC	CC	CC	GG	AA	GG	TT	CC	GG	CC
USDA-ARS	club	2+12	Rht2	QAM353	ARS970042-1C	CC	AA	AA	GG	TT	TT	CC	GG	GG	CC	TT	CC	CC	CC	AA	GG	AA	CC	AA	AA	CC	AA	TT	CC	TT	GG	CC	AA	TT	CC	CC	GG	CC	CC	TT	CC	CC	GG	AA	GG	TT	CC	AA	TT
USDA-ARS	club	5+10	Rht2	QAM354	ARS970071-3C	CC	GG	AA	AA	TT	TT	CC	GG	AA	AC	CC	CC	CC	CC	GG	GG	GG	TT	CC	AA	CC	AA	TT	CC	TT	TT	CC	AA	CC	CC	CC	GG	TT	CC	TT	CC	AA	GG	AA	GG	CC	TT	AA	TT
USDA-ARS	club	2+12	Rht1	QAM355	ARS970168-2C	CC	AA	AA	AA	TT	TT	AA	TT	AA	CC	CC	CC	CC	CC	AA	AA	AA	CC	CC	AA	CC	AA	TT	CC	TT	GG	TT	AA	TT	CC	CC	GG	CC	TT	TT	CC	CC	GG	AA	GG	CC	CC	GG	TC
USDA-ARS	lax	2+12	Rht1	QAM356	ARS970170-2L	CC	GG	GG	AA	CC	TT	AA	GG	AA	CC	CC	CC	CC	CC	GG	AA	AA	CC	CC	GG	CC	GG	TT	CC	TT	GG	TT	AA	TT	CC	CC	GG	TT	TT	TT	CC	CC	GG	AA	GG	CC	CC	AA	CC
USDA-ARS	club	5+10	Rht1	QAM357	ARS970184-1C	CC	AA	AA	AA	TT	TT	AA	GG	GG	CC	CC	CC	CC	CC	AA	GG	AA	CC	AA	GG	CC	AA	TT	CC	TT	GG	CC	AA	TT	CC	CC	AA	CC	CC	TT	CC	CC	GG	AA	GG	TT	CC	GG	TT
USDA-ARS	club	2+12	Rht1	QAM358	ARS9702782	CC	AA	AA	GG	TT	TT	CC	GG	AA	AA	CC	CC	CC	CC	GG	GG	AA	CC	AA	AA	TT	GG	TT	CC	TT	GG	CC	AA	CC	CC	CC	GG	CC	CC	TC	CC	NN	GG	AA	GG	CC	CC	AA	CC
USDA-ARS	club	2+12	Rht2	QAM359	ARS97173	TT	AA	AA	GG	TT	TT	CC	GG	AA	CC	TT	CC	CC	CC	AA	GG	AA	CC	AA	AA	CC	GG	TT	CC	TT	GG	CC	AA	CC	CC	CC	GG	CC	CC	TT	CC	CC	GG	AA	GG	CC	CC	GG	TT
USDA-ARS	club	H	Rht1	QAM360	ARS97230-6C	CC	AA	AA	GG	TT	TT	NN	GG	NN	NN	CC	CC	CC	CC	AA	GG	AA	CC	CC	AA	NN	AA	TT	CC	TT	GG	CC	AA	TT	CC	CC	GG	CC	CC	TT	CC	CC	GG	AA	GG	TT	CC	AA	TC
USDA-ARS	club	5+10	Rht2	QAM361	ARS98237	CC	AA	AA	GG	TT	GG	AA	GG	AA	CC	CC	AA	AA	CC	GG	GG	AA	CC	AA	GG	CC	GG	TT	AA	TT	GG	CC	AA	TT	CC	CC	GG	CC	CC	CC	CC	CC	GG	GG	GG	TT	CC	GG	TT
USDA-ARS	club	5+10	Rht2	QAM362	ARS98X402-1C	CC	AA	GG	AA	TT	TT	AA	GG	AA	AA	CC	AA	AA	CC	GG	GG	GG	CC	CC	AA	TT	AA	TT	AA	TT	TT	CC	AA	CC	CC	CC	GG	CC	CC	TT	CC	AA	GG	AA	GG	TT	CC	AA	CC
USDA-ARS	club	2+12	Rht2	QAM363	ARS99123	CC	AA	AA	GG	TT	TT	CC	GG	AA	CC	CC	CC	CC	CC	AA	GG	GG	CC	CC	AA	CC	AA	TT	CC	CC	TT	TT	GG	CC	CC	CC	GG	TT	TT	TT	CC	AA	GG	GG	GG	TT	CC	AA	TT
USDA-ARS	club	2+12	Rht2	QAM364	ARSC96059-1	CC	GG	GG	GG	TT	GG	CC	GG	GG	CC	CC	CC	CC	CC	GG	GG	AA	CC	AA	AA	CC	AA	GG	CC	CC	GG	NN	AA	CC	CC	CC	GG	CC	NN	TT	CC	CC	GG	AA	GG	CC	CC	AA	TT
USDA-ARS	club	2+12	Rht2	QAM365	ARSC96059-2	CC	GG	GG	AA	TT	TG	CC	GG	AA	CC	CC	CC	CC	CC	GG	GG	AA	CC	AA	AA	CC	AA	GG	CC	TT	GG	NN	AA	TT	CC	CC	GG	CC	NN	TT	CC	NN	GG	AA	GG	CC	CC	AA	TT
U of I	lax	2+12	Rht1	QAM366	ID96-16702A	TT	AA	GG	AA	CC	GG	AA	TT	GG	AA	CC	CC	CC	TC	AA	AA	GG	CC	CC	GG	CC	AA	TT	CC	TT	TT	TT	GG	TT	CC	TC	GG	NN	TT	TT	CC	NN	GG	AA	GG	CC	CC	GG	TT
OSU	lax	2+12	Rht1	QAM367	TUBBS06	CC	GG	GG	AA	CC	GG	AA	TT	GG	CC	CC	CC	CC	CC	GG	AA	AA	TT	AA	GG	TT	NN	GG	CC	CC	GG	TT	AA	TT	CC	CC	GG	CC	TT	TC	CC	CC	GG	AA	GG	TT	TT	AA	CC
U of I	lax	2+12	Rht1	QAM368	BITTERROOT	CC	AA	GG	AA	CC	NN	AA	TT	GG	CC	CC	CC	CC	CC	GG	AA	AA	CC	CC	GG	TT	AA	TT	CC	TT	GG	TT	AA	TT	CC	CC	GG	TT	TT	TC	CC	CC	GG	AA	GG	CC	CC	GG	CC
WSU	club	.	Rht1	QAM369	BRUEHL	CC	AA	GG	AA	TT	TG	AA	GG	GG	CC	CC	CC	CC	CC	GG	AA	AA	TT	CC	GG	CC	GG	TT	CC	TT	GG	CC	AA	CC	AA	CC	AA	CC	CC	TT	AA	AA	GG	AA	GG	TT	TT	AA	TT
U of I	lax	2+12	Rht1	QAM370	BRUNDAGE96	TT	AA	AG	AG	TT	GG	AA	GG	AA	CC	CC	AA	AA	CC	NN	GG	NN	CC	AA	AG	TT	NN	GG	AA	TT	TT	TT	GG	NN	CC	CC	GG	CC	TT	NN	CC	CC	GG	AA	GG	CC	CC	GG	TC
U of I	lax	5+10	Rht1	QAM371	BRUNDAGECF	TT	AA	GG	AA	CC	GG	AA	TT	GG	AA	CC	AA	AA	CC	GG	AA	GG	CC	AA	GG	CC	AA	GG	AA	TT	TT	TT	GG	TT	CC	CC	GG	TT	TT	TT	CC	CC	GG	AA	GG	CC	CC	GG	TT
U of I	lax	2+12	Rht1	QAM372	BRUNEAU	CC	AA	GG	AA	CC	TT	AA	GG	GG	CC	CC	CC	CC	CC	AA	AA	GG	CC	CC	GG	TT	AA	TT	CC	TT	TT	TT	GG	TT	CC	CC	GG	CC	TT	CC	CC	AA	GG	GG	GG	TT	CC	GG	CC
USDA-ARS	club	5+10	Rht2	QAM373	CARA	CC	AA	GG	GG	TT	TT	CC	GG	AA	CC	TT	AA	AA	CC	AA	GG	AA	CC	AA	AA	CC	AA	TT	AA	TT	GG	CC	AA	TT	CC	CC	GG	CC	CC	TT	CC	CC	GG	AA	GG	TT	CC	GG	TT
USDA-ARS	club	5+10	Rht2	QAM374	CHRYSTAL	CC	AA	AA	AA	TT	TG	CC	GG	AA	CC	CC	CC	CC	CC	GG	AA	AA	TT	AA	AA	CC	AA	TT	CC	TT	GG	CC	AA	CC	CC	CC	GG	CC	CC	TT	CC	AA	GG	AA	GG	TT	TT	GG	TT
USDA-ARS	club	5+10	Rht2	QAM375	CHUKAR	CC	AA	AG	GG	TT	TT	CC	GG	AA	CC	CC	AA	AA	CC	AA	GG	AA	CC	AA	AA	CC	AA	TT	AA	TT	GG	CC	AA	TT	CC	CC	GG	CC	CC	TT	CC	CC	GG	AA	GG	NN	CC	GG	TT
USDA-ARS	club	.	Rht2	QAM376	CODA	CC	GG	GG	GG	TT	TT	CC	GG	AA	AA	CC	CC	CC	CC	GG	GG	AA	CC	CC	AA	TT	AA	TT	CC	TT	GG	CC	AA	CC	CC	CC	GG	CC	CC	TT	CC	CC	GG	AA	GG	CC	CC	AA	CC
Columbia Seed WA	lax	2+12	Rht2	QAM377	CONCEPT	CC	AA	GG	AA	CC	TT	AA	GG	AA	CC	CC	CC	CC	CC	GG	AA	GG	TT	CC	GG	TT	GG	TT	CC	TT	TT	CC	AA	TT	CC	CC	GG	TT	CC	TT	CC	CC	GG	GG	GG	TT	TT	AA	CC
USDA-ARS	club	2+12	Rht2	QAM378	CRESCENT	CC	AA	AG	NN	TT	TT	CC	TT	AA	CC	CC	CC	CC	CC	AA	GG	AA	CC	AA	AA	CC	AA	TT	CC	TT	GG	CC	AA	TT	CC	CC	GG	CC	CC	TT	CC	CC	GG	AA	GG	CC	CC	GG	TT
U of I	lax	2+12	Rht1	QAM379	DUNE	CC	AA	GG	AA	CC	GG	AA	TT	GG	AC	CC	CC	CC	CC	GG	AA	GG	CC	CC	GG	TT	GG	TT	CC	CC	TT	TT	AA	TT	CC	CC	GG	TT	TT	TT	CC	AA	GG	GG	GG	TT	CC	GG	CC
WSU	club	2+12	wildtype	QAM380	EDWIN	CC	AA	GG	AA	TT	GG	CC	TT	GG	AA	CC	AA	AA	CC	GG	GG	GG	CC	AA	AA	CC	GG	TT	AA	TT	TT	CC	AA	CC	CC	CC	GG	TT	CC	TT	CC	AA	GG	AA	GG	TT	CC	AA	TT
WSU	lax	5+10	Rht1	QAM381	ELTAN	CC	AA	GG	AA	CC	GG	AA	GG	GG	AA	CC	CC	CC	CC	GG	AA	GG	TT	CC	GG	TT	AA	TT	CC	TT	TT	TT	GG	TT	AA	CC	AA	TT	TT	TT	AA	AA	GG	AA	GG	TT	TT	GG	CC
USDA-ARS	lax	.	Rht1	QAM382	FINCH	CC	AA	GG	AA	CC	TT	AA	TT	AA	CC	CC	CC	CC	CC	AA	GG	AA	CC	CC	AA	CC	AA	TT	CC	TT	GG	TT	AA	TT	CC	CC	GG	CC	TT	TT	CC	CC	GG	AA	GG	CC	CC	GG	CC
OSU	lax	2+12	Rht1	QAM383	GOETZE	TT	GG	GG	AA	CC	GG	AA	GG	GG	CC	CC	CC	CC	NN	GG	GG	AA	CC	AA	GG	TT	GG	TT	CC	TT	GG	TT	AA	CC	CC	NN	GG	TT	TT	TT	CC	CC	TT	AA	AA	TT	CC	AA	CC
WSU	club	2+12	Rht2	QAM384	HILLER	CC	AA	GG	GG	TT	TT	AA	GG	GG	CC	CC	AA	AA	CC	GG	GG	AA	CC	CC	AA	CC	GG	TT	AA	TT	GG	CC	AA	CC	CC	CC	GG	CC	CC	TT	CC	AA	GG	AA	GG	TT	CC	AA	TT
U of I	lax	H	Rht1	QAM385	ID00-475-2DH	CC	AA	GG	AA	CC	TT	AA	TT	GG	CC	CC	CC	CC	CC	AA	GG	GG	CC	CC	AA	TT	AA	TT	CC	TT	TT	TT	GG	TT	CC	CC	GG	TT	TT	CC	CC	AA	GG	AA	GG	TT	CC	GG	CC
U of I	lax	H	Rht2	QAM386	ID581	CC	AA	GG	AA	TT	TT	AA	GG	GG	CC	CC	CC	CC	TT	GG	GG	GG	CC	CC	GG	TT	AA	GG	CC	CC	TT	CC	GG	CC	CC	TT	GG	TT	CC	TT	CC	CC	GG	AA	GG	TT	CC	GG	CC
U of I	lax	2+12	Rht1	QAM387	ID587CF	CC	AA	GG	AA	CC	GG	AA	TT	GG	CC	CC	CC	CC	TT	GG	AA	AA	CC	CC	GG	TT	GG	TT	CC	CC	GG	TT	AA	TT	CC	TT	GG	CC	TT	TT	CC	CC	GG	GG	GG	TT	CC	GG	CC
U of I	lax	5+10	Rht1	QAM388	ID589	TT	AA	GG	AA	CC	GG	AA	TT	GG	AA	CC	NN	NN	CC	GG	AA	GG	CC	AA	GG	CC	AA	TT	NN	TT	TT	TT	GG	TT	CC	CC	GG	TT	TT	TT	CC	CC	GG	AA	GG	CC	CC	GG	TT
U of I	lax	2+12	Rht1	QAM390	ID654	CC	AA	GG	AA	CC	GG	AA	TT	GG	CC	CC	CC	CC	TT	GG	AA	AA	CC	CC	AA	TT	GG	TT	CC	CC	GG	TT	AA	TT	CC	TT	GG	CC	TT	TT	CC	CC	GG	GG	GG	TT	CC	GG	CC
U of I	lax	5+10	Rht1	QAM391	ID655	CC	AA	GG	AA	CC	TT	AA	GG	GG	CC	CC	CC	CC	TT	GG	AA	GG	CC	CC	AA	TT	GG	TT	CC	TT	TT	CC	AA	TT	CC	TT	GG	TT	CC	TT	CC	CC	GG	GG	GG	TT	CC	GG	CC
U of I	lax	2+12	Rht1	QAM392	ID663	CC	AA	GG	AA	CC	GG	AA	TT	GG	CC	CC	CC	CC	TT	GG	AA	AA	CC	CC	GG	TT	GG	TT	CC	CC	GG	TT	AA	TT	CC	TT	GG	CC	TT	TT	CC	CC	GG	GG	GG	TT	CC	GG	CC
U of I	lax	5+10	Rht1	QAM393	ID859	TT	AA	GG	AA	CC	GG	AA	TT	GG	AA	CC	AA	AA	CC	GG	AA	GG	CC	AA	GG	CC	AA	GG	AA	TT	TT	TT	GG	TT	CC	CC	GG	TT	TT	TT	CC	CC	GG	AA	GG	CC	CC	GG	TT
U of I	lax	2+12	Rht1	QAM394	ID99-419	CC	AA	GG	AA	CC	TT	AA	TT	GG	CC	CC	CC	CC	CC	AA	GG	GG	CC	CC	AA	TT	AA	TT	CC	TT	TT	TT	GG	TT	CC	CC	GG	TT	TT	TT	CC	AA	GG	AA	GG	TT	CC	GG	CC
U of I	lax	2+12	Rht1	QAM395	LAMBERTCF	CC	GG	GG	AA	CC	GG	AA	GG	GG	CC	CC	CC	CC	CC	GG	AA	GG	CC	CC	GG	TT	GG	TT	CC	TT	TT	TT	AA	TT	CC	CC	GG	TT	TT	TT	CC	AA	GG	GG	GG	TT	CC	AA	CC
USDA-ARS	lax	2+12	Rht1	QAM396	MADSEN	CC	GG	GG	AA	CC	GG	AA	TT	GG	CC	CC	CC	CC	CC	GG	AA	AA	CC	AA	GG	TT	AA	TT	CC	TT	GG	TT	AA	TT	CC	CC	GG	CC	TT	CC	CC	CC	GG	AA	GG	TT	CC	AA	CC
OSU	lax	2+12	Rht1	QAM397	MARY	CC	GG	GG	AA	CC	TG	AA	GG	GG	CC	CC	CC	CC	TC	GG	AA	GG	CC	AA	GG	TT	AA	TT	CC	TT	GG	TT	AA	CC	CC	TC	GG	CC	TT	TC	CC	NN	GG	GG	GG	NN	CC	AA	CC
WSU	lax	2+12	Rht1	QAM398	MASAMI	CC	GG	GG	AA	CC	GG	AA	TT	GG	CC	CC	CC	CC	CC	AA	AA	NN	TT	AA	GG	TT	AA	TT	CC	TT	GG	TT	AA	TT	CC	CC	GG	CC	TT	TT	CC	CC	NN	AA	GG	CC	TT	AA	CC
OSU	lax	2+12	Rht2	QAM399	OR208047P94	TT	GG	GG	AA	CC	TG	AA	TT	AA	CC	CC	AA	AA	TT	GG	AA	GG	CC	AA	GG	TT	GG	TT	AA	TT	TT	TT	GG	TT	CC	TT	GG	TT	TT	CC	CC	AA	GG	AA	AA	NN	CC	AA	CC
OSU	lax	2+12	.	QAM400	OR2010239	CC	GG	GG	AA	CC	GG	AA	TT	GG	CC	CC	CC	CC	CC	AA	AA	AA	TT	AA	GG	TT	GG	TT	CC	TT	GG	TT	AA	TT	CC	CC	GG	CC	TT	TT	CC	CC	GG	GG	GG	TT	TT	AA	CC
OSU	lax	2+12	Rht1	QAM402	OR2020787	CC	AA	GG	AA	CC	GG	AA	TT	GG	CC	CC	CC	CC	TT	GG	AA	AA	CC	CC	GG	TT	GG	TT	CC	CC	GG	TT	AA	TT	CC	TT	GG	CC	TT	TT	CC	CC	GG	GG	GG	TT	CC	GG	CC
OSU	lax	2+12	Rht1	QAM403	OR2030238	CC	GG	GG	AA	CC	GG	AA	TT	GG	CC	CC	CC	CC	CC	AA	AA	AA	CC	CC	GG	TT	AA	TT	CC	CC	GG	TT	AA	TT	CC	CC	GG	CC	TT	CC	CC	CC	NN	GG	AA	TT	CC	AA	CC
OSU	lax	2+12	Rht1	QAM404	OR2030239	CC	GG	GG	AA	CC	GG	AA	TT	GG	CC	CC	CC	CC	CC	AA	AA	AA	CC	CC	GG	TT	AA	TT	CC	CC	GG	TT	AA	TT	CC	CC	GG	CC	TT	CC	CC	CC	TT	GG	AA	TT	CC	AA	CC
OSU	lax	2+12	Rht1	QAM405	OR2030411	CC	AA	AG	NN	CC	GG	AA	TT	AA	CC	NN	NN	NN	TC	GG	NN	AA	TT	AA	AA	TT	GG	TT	NN	TT	GG	TT	GG	CC	NN	TC	NN	TT	TT	TC	NN	CC	GG	GG	AA	TT	TT	AA	NN
OSU	lax	2+12	Rht1	QAM406	OR2030554	CC	NN	GG	AA	CC	GG	AA	GG	GG	CC	NN	CC	CC	TT	GG	AA	NN	NN	AA	NN	TT	NN	TT	CC	NN	NN	TT	NN	CC	CC	TT	GG	NN	TT	TC	CC	AA	GG	AA	GG	TT	NN	NN	CC
OSU	lax	2+12	Rht1	QAM407	OR2040728	CC	NN	AG	NN	CC	GG	AA	TT	GG	CC	CC	AC	AC	TC	GG	AA	AA	CC	CC	GG	NN	NN	NN	AC	TT	NN	TT	AA	NN	AA	TC	NN	CC	TT	NN	AA	AA	GG	AA	GG	TT	CC	AA	CC
OSU	lax	2+12	Rht1	QAM408	OR2050293	CC	GG	GG	AA	CC	GG	AA	TT	AA	CC	CC	CC	CC	CC	GG	AA	AA	TT	AA	GG	TT	GG	TT	CC	TT	GG	TT	AA	TT	CC	CC	GG	CC	TT	TT	CC	CC	TT	AA	GG	TT	TT	AA	CC
OSU	lax	2+12	Rht1	QAM409	OR2050299	CC	GG	GG	GG	CC	GG	AA	TT	GG	CC	CC	AA	AA	CC	GG	AA	AA	TT	AA	NN	CC	GG	GG	AA	TT	GG	TT	GG	TT	CC	CC	GG	TT	TT	CC	CC	CC	GG	AA	AA	TT	TT	AA	TT
OSU	lax	2+12	Rht1	QAM410	OR2050301	CC	GG	GG	AA	CC	GG	AA	GG	GG	CC	CC	AA	AA	CC	GG	AA	AA	TT	CC	GG	CC	AA	GG	AA	CC	GG	TT	AA	CC	CC	CC	GG	CC	TT	TT	CC	CC	TT	GG	AA	TT	TT	AA	CC
OSU	lax	2+12	Rht1	QAM411	OR2050853	CC	GG	GG	AA	CC	GG	AA	TT	GG	CC	TT	CC	CC	TT	GG	AA	GG	TT	CC	GG	TT	AA	TT	CC	CC	TT	TT	AA	CC	CC	TT	GG	TT	TT	CC	CC	CC	GG	GG	AA	NN	TT	AA	CC
OSU	lax	2+12	Rht1	QAM412	OR2050910	CC	AA	GG	AA	CC	GG	AA	TT	GG	CC	CC	CC	CC	NN	GG	AA	AA	CC	AA	GG	TT	GG	TT	CC	CC	GG	TT	AA	TT	CC	NN	GG	CC	TT	TT	CC	CC	GG	GG	GG	TT	CC	GG	CC
OSU	lax	2+12	Rht1	QAM413	OR2050913	CC	AA	GG	AA	CC	GG	AA	GG	GG	AA	CC	CC	CC	TC	GG	NN	GG	CC	AA	GG	TT	AA	GG	CC	NN	NN	TT	NN	TT	CC	TC	GG	NN	TT	TT	CC	NN	GG	GG	NN	TT	CC	NN	CC
OSU	lax	2+12	Rht1	QAM414	OR2050914	CC	AA	GG	AA	CC	GG	AA	TT	GG	CC	CC	CC	CC	NN	GG	AA	AA	CC	AA	GG	TT	GG	TT	CC	CC	GG	TT	AA	TT	CC	NN	GG	CC	TT	TT	CC	CC	GG	AA	GG	TT	CC	GG	CC
OSU	lax	2+12	Rht1	QAM415	OR2060323	CC	GG	GG	AA	CC	GG	AA	TT	GG	CC	CC	AA	AA	CC	GG	AA	AA	TT	AA	GG	CC	GG	TT	AA	TT	GG	TT	AA	TT	CC	CC	GG	CC	TT	CC	CC	CC	GG	AA	GG	TT	TT	AA	CC
OSU	lax	2+12	Rht1	QAM416	OR2060324	CC	GG	GG	AA	CC	GG	AA	TT	GG	CC	CC	AA	AA	CC	GG	AA	AA	TT	AA	GG	CC	GG	TT	AA	TT	GG	TT	GG	TT	CC	CC	GG	CC	TT	CC	CC	CC	GG	AA	GG	TT	TT	AA	CC
OSU	lax	2+12	Rht1	QAM417	OR2060395	CC	GG	GG	GG	CC	TT	AA	TT	GG	CC	CC	CC	CC	CC	GG	AA	AA	CC	AA	GG	TT	AA	TT	CC	TT	GG	TT	GG	TT	CC	CC	GG	CC	TT	TT	CC	CC	GG	AA	GG	TT	CC	AA	CC
OSU	lax	2+12	Rht1	QAM418	OR2060431	CC	AA	GG	AA	CC	GG	AA	GG	GG	CC	CC	CC	CC	CC	GG	GG	GG	CC	CC	GG	TT	GG	GG	CC	CC	TT	TT	AA	TT	CC	CC	GG	CC	TT	CC	CC	AA	GG	AA	AA	TT	CC	GG	CC
OSU	lax	2+12	Rht1	QAM419	OR2060926	CC	GG	GG	AA	CC	GG	AA	GG	GG	CC	CC	AA	AA	CC	GG	AA	AA	TT	CC	GG	CC	AA	TT	AA	CC	GG	TT	GG	TT	CC	CC	GG	CC	TT	TT	CC	CC	TT	GG	AA	TT	TT	GG	CC
OSU	lax	2+12	Rht1	QAM420	OR2070011	CC	NN	GG	AA	CC	GG	AA	TT	GG	CC	CC	CC	CC	CC	GG	AA	AA	CC	NN	GG	TT	AA	TT	CC	CC	GG	TT	AA	TT	CC	CC	GG	CC	TT	CC	CC	CC	GG	AA	GG	CC	CC	NN	CC
OSU	lax	H	Rht1	QAM421	OR2070385	CC	GG	GG	AA	CC	GG	AA	TT	GG	CC	CC	CC	CC	CC	GG	GG	AA	TT	AA	GG	TT	GG	GG	CC	TT	GG	TT	AA	TT	CC	CC	GG	CC	TT	TT	CC	CC	GG	GG	GG	TT	TT	AA	CC
OSU	lax	.	Rht1	QAM422	OR2070453	CC	GG	GG	AA	CC	GG	AA	TT	GG	CC	CC	CC	CC	CC	GG	AA	AA	CC	AA	GG	TT	GG	GG	CC	CC	GG	TT	AA	TT	CC	CC	GG	CC	TT	TC	CC	CC	GG	AA	GG	TT	CC	GG	CC
OSU	lax	2+12	Rht1	QAM423	OR2070608	CC	GG	GG	AA	CC	TT	AA	GG	GG	CC	TT	CC	CC	CC	GG	AA	AA	CC	AA	GG	TT	GG	TT	CC	TT	GG	TT	GG	TT	CC	CC	GG	CC	TT	CC	CC	CC	GG	AA	AA	TT	CC	AA	CC
OSU	lax	2+12	Rht1	QAM424	OR2070870	CC	GG	GG	AA	CC	TT	AA	TT	GG	CC	CC	CC	CC	CC	GG	AA	GG	CC	CC	AA	CC	GG	TT	CC	CC	TT	CC	GG	TT	CC	CC	GG	TT	CC	TT	CC	AA	GG	GG	GG	CC	CC	AA	TT
OSU	lax	5+10	Rht2	QAM425	OR2071029	CC	GG	GG	AA	CC	GG	AA	GG	GG	CC	CC	AA	AA	CC	GG	AA	AA	TT	AA	GG	TT	GG	GG	AA	TT	GG	TT	AA	TT	CC	CC	GG	CC	TT	CC	CC	CC	GG	GG	GG	TT	TT	AA	CC
OSU	lax	2+12	Rht2	QAM426	OR2071071	TT	GG	GG	AA	CC	GG	AA	TT	GG	CC	CC	AA	AA	TT	GG	AA	AA	TT	AA	GG	TT	GG	GG	AA	TT	GG	TT	GG	TT	CC	TT	GG	CC	TT	CC	CC	CC	GG	GG	AA	TT	TT	AA	CC
OSU	lax	2+12	Rht2	QAM427	OR2071073	CC	GG	GG	AA	CC	GG	AA	GG	GG	CC	NN	AA	AA	TT	GG	AA	GG	CC	AA	GG	TT	GG	GG	AA	TT	GG	TT	AA	TT	CC	TT	GG	TT	TT	CC	CC	AA	GG	AA	GG	CC	CC	AA	CC
OSU	lax	.	Rht1	QAM428	OR2071628	CC	GG	GG	GG	CC	TG	AA	GG	GG	NN	CC	AC	AC	CC	GG	NN	AA	CC	AA	GG	TT	GG	TT	AC	TT	GG	TT	AA	TT	CC	CC	GG	CC	TT	TC	CC	CC	GG	AA	AA	NN	CC	AA	CC
OSU	lax	2+12	Rht1	QAM429	OR2071681	CC	GG	GG	AA	CC	GG	AA	TT	GG	CC	CC	CC	CC	CC	GG	AA	AA	TT	AA	GG	TT	GG	GG	CC	CC	GG	TT	AA	TT	CC	CC	GG	CC	TT	CC	CC	CC	GG	AA	AA	TT	TT	AA	CC
OSU	lax	2+12	Rht1	QAM430	OR2080641	CC	AA	GG	AA	CC	GG	AA	TT	GG	CC	CC	CC	CC	CC	GG	AA	AA	CC	AA	GG	TT	GG	GG	CC	TT	GG	TT	AA	TT	CC	CC	GG	CC	TT	TT	CC	CC	GG	AA	GG	TT	CC	GG	CC
OSU	lax	2+12	.	QAM431	OR9900553	CC	AA	GG	AA	CC	GG	AA	TT	GG	CC	TT	CC	CC	CC	GG	AA	AA	CC	CC	GG	TT	GG	TT	CC	CC	GG	TT	AA	CC	CC	CC	GG	CC	TT	CC	CC	CC	GG	GG	AA	TT	CC	GG	CC
OSU	lax	2+12	Rht1	QAM432	OR9901619	CC	GG	GG	AA	CC	NN	AA	TT	GG	CC	CC	CC	CC	CC	GG	AA	AA	CC	AA	GG	TT	AA	TT	CC	TT	GG	TT	AA	TT	CC	CC	GG	CC	TT	TT	CC	CC	GG	AA	GG	TT	CC	AA	CC
OSU	lax	2+12	Rht1	QAM433	ORCF101	CC	GG	GG	AA	CC	GG	AA	TT	GG	CC	TT	CC	CC	CC	GG	AA	GG	CC	AA	AA	TT	GG	GG	CC	TT	TT	TT	AA	TT	CC	CC	GG	CC	TT	CC	CC	CC	TT	GG	GG	TT	CC	AA	CC
OSU	lax	2+12	Rht1	QAM434	ORCF102	CC	GG	GG	AA	CC	GG	AA	GG	GG	CC	TT	CC	CC	CC	GG	NN	AA	CC	AA	GG	TT	GG	TT	CC	TT	GG	TT	GG	TT	CC	CC	GG	CC	TT	CC	CC	CC	GG	AA	GG	TT	CC	AA	CC
OSU	lax	5+10	Rht1	QAM435	ORCF103	CC	AA	GG	AA	CC	GG	AA	GG	GG	CC	CC	CC	CC	TT	GG	AA	GG	CC	AA	GG	TT	AA	GG	CC	TT	TT	CC	AA	TT	AA	TT	AA	NN	CC	TT	AA	NN	GG	GG	GG	TT	CC	GG	CC
OSU	lax	2+12	Rht1	QAM436	ORF2267-03	CC	GG	GG	AA	CC	GG	AA	TT	GG	CC	CC	CC	CC	CC	GG	AA	AA	CC	CC	GG	TT	AA	TT	CC	TT	GG	TT	AA	TT	CC	CC	GG	TT	TT	CC	CC	CC	GG	GG	GG	TT	CC	NN	CC
OSU	lax	2+12	Rht1	QAM437	ORH010083	CC	AA	GG	AA	CC	TT	AA	TT	GG	CC	CC	CC	CC	CC	AA	GG	GG	CC	CC	GG	TT	AA	TT	CC	CC	TT	TT	GG	CC	CC	CC	GG	TT	TT	TT	CC	AA	GG	AA	GG	TT	CC	GG	CC
OSU	lax	2+12	Rht1	QAM438	ORH010837	CC	AA	GG	AA	CC	TT	AA	GG	GG	CC	CC	CC	CC	NN	GG	GG	AA	CC	AA	GG	TT	GG	TT	CC	TT	GG	CC	AA	CC	CC	NN	GG	CC	CC	TT	CC	CC	GG	NN	AA	TT	CC	GG	CC
OSU	lax	2+12	Rht1	QAM439	ORH010918	TT	GG	GG	AA	CC	GG	AA	GG	GG	CC	CC	CC	CC	TT	GG	GG	AA	CC	AA	GG	TT	GG	TT	CC	TT	GG	TT	AA	CC	CC	TT	GG	TT	TT	TT	CC	CC	TT	AA	AA	TT	CC	AA	CC
OSU	lax	2+12	Rht1	QAM440	ORI2060306	CC	GG	GG	AA	CC	GG	AA	TT	GG	CC	TT	CC	CC	CC	GG	GG	GG	CC	AA	AA	TT	GG	GG	CC	TT	TT	TT	AA	TT	CC	CC	GG	CC	TT	CC	CC	CC	TT	AA	GG	TT	CC	AA	CC
OSU	lax	2+12	Rht1	QAM441	ORI2101835	CC	GG	GG	AA	CC	GG	AA	TT	GG	CC	CC	CC	CC	CC	GG	GG	AA	NN	AA	GG	TT	GG	TT	CC	TT	GG	TT	AA	TT	CC	CC	GG	CC	TT	CC	CC	CC	GG	AA	GG	TT	NN	AA	CC
OSU	lax	H	Rht1	QAM442	ORI2101839	CC	GG	AG	AA	CC	TG	AA	TT	GG	CC	CC	CC	CC	TC	GG	AA	GG	TT	AA	GG	TT	GG	NN	CC	CC	GG	TT	AA	TT	CC	TC	GG	CC	TT	TC	CC	NN	GG	GG	GG	TT	TT	AA	CC
OSU	lax	2+12	Rht1	QAM443	ORSS1757	CC	GG	GG	AA	CC	TT	AA	GG	GG	CC	CC	CC	CC	CC	GG	AA	AA	CC	AA	GG	TT	GG	TT	CC	TT	GG	TT	AA	TT	CC	CC	GG	CC	TT	TT	CC	CC	GG	AA	GG	TT	CC	AA	CC
OSU	lax	2+12	Rht2	QAM444	SALUTE	CC	AA	GG	AA	CC	GG	CC	TT	GG	CC	TT	CC	CC	TT	AA	AA	AA	NN	CC	GG	TT	GG	TT	CC	TT	GG	TT	AA	TT	CC	TT	GG	TT	TT	TT	CC	CC	GG	GG	GG	TT	NN	GG	CC
U of I	lax	2+12	Rht1	QAM445	SIMON	CC	GG	GG	AA	CC	GG	AA	TT	GG	CC	CC	CC	CC	CC	GG	AA	AA	CC	CC	GG	TT	AA	TT	CC	CC	GG	TT	GG	TT	CC	CC	GG	CC	TT	CC	CC	CC	GG	AA	GG	TT	CC	AA	CC
OSU	lax	2+12	Rht1	QAM446	SKILES	CC	AA	GG	AA	CC	TT	AA	TT	GG	CC	CC	CC	CC	CC	AA	GG	GG	CC	CC	GG	TT	AA	TT	CC	CC	TT	TT	GG	CC	CC	CC	GG	TT	TT	TT	CC	AA	GG	AA	GG	TT	CC	GG	CC
OSU	lax	2+12	Rht1	QAM447	STEPHENS	CC	AA	GG	AA	CC	GG	AA	TT	GG	CC	CC	CC	CC	TT	GG	AA	AA	CC	CC	GG	TT	GG	TT	CC	CC	GG	TT	AA	TT	CC	TT	GG	CC	TT	TT	CC	CC	GG	GG	GG	TT	CC	GG	CC
OSU	lax	2+12	Rht1	QAM448	TUBBS	CC	GG	GG	AA	CC	GG	AA	TT	GG	CC	CC	CC	CC	CC	GG	AA	AA	TT	AA	GG	TT	GG	GG	CC	CC	GG	TT	AA	TT	CC	CC	GG	CC	TT	CC	CC	CC	GG	AA	GG	TT	TT	AA	CC
WSU	lax	2+12	Rht1	QAM449	WA7918	CC	AA	GG	AA	CC	GG	AA	TT	AA	CC	CC	CC	CC	TT	AA	GG	GG	CC	CC	GG	TT	GG	TT	CC	TT	TT	TT	AA	CC	CC	TT	GG	TT	TT	CC	CC	AA	TT	GG	GG	TT	CC	GG	CC
WSU	lax	2+12	Rht1	QAM450	WA7932	CC	AA	GG	AA	CC	GG	AA	TT	AA	CC	CC	CC	CC	TT	AA	GG	GG	CC	CC	GG	TT	GG	TT	CC	TT	TT	TT	AA	CC	CC	TT	GG	TT	TT	CC	CC	AA	TT	GG	GG	TT	CC	GG	CC
WSU	lax	2+12	Rht1	QAM451	WA7933	CC	AA	GG	AA	CC	TG	AA	GG	GG	CC	CC	CC	CC	CC	GG	AA	GG	CC	AA	GG	TT	AA	TT	CC	TT	GG	TT	AA	TT	CC	CC	GG	TT	TT	CC	CC	CC	GG	AA	AA	TT	CC	GG	CC
WSU	lax	H	Rht1	QAM452	WA7934	CC	AA	NN	AA	CC	TG	AA	GG	GG	AC	CC	CC	CC	TC	GG	AA	GG	TT	NN	GG	TT	AA	TT	CC	TT	TT	TT	AA	NN	AA	TC	GG	TT	TT	TC	AA	AA	GG	AA	GG	TT	TT	GG	CC
WSU	lax	5+10	Rht1	QAM453	WA7935	CC	AA	GG	AA	CC	GG	AA	GG	GG	AA	CC	CC	CC	CC	GG	AA	GG	NN	CC	GG	TT	AA	TT	CC	TT	TT	TT	GG	TT	AA	CC	AA	TT	TT	TT	AA	AA	GG	AA	GG	NN	NN	GG	CC
WSU	lax	5+10	Rht1	QAM454	WA7935C	CC	AA	GG	AA	CC	GG	AA	GG	GG	AA	CC	CC	CC	CC	GG	AA	GG	TT	CC	GG	TT	AA	TT	CC	TT	TT	TT	GG	TT	AA	CC	AA	TT	TT	TT	AA	AA	GG	AA	GG	TT	TT	GG	CC
WSU	lax	2+12	Rht1	QAM455	WA7965	CC	AA	AA	AA	CC	GG	AA	TT	NN	CC	CC	CC	CC	CC	GG	AA	GG	CC	AA	GG	TT	AA	TT	CC	TT	GG	TT	AA	TT	CC	CC	GG	CC	TT	CC	CC	CC	GG	AA	GG	TT	CC	GG	CC
WSU	lax	2+12	Rht1	QAM456	WA7970	CC	AA	AA	AA	CC	GG	AA	TT	AA	CC	CC	CC	CC	CC	GG	AA	GG	CC	AA	GG	TT	AA	TT	CC	TT	GG	TT	AA	TT	CC	CC	GG	TT	TT	CC	CC	CC	GG	AA	GG	TT	CC	GG	CC
WSU	lax	2+12	Rht2	QAM457	WA7971	CC	GG	GG	GG	CC	GG	CC	TT	GG	CC	TT	CC	CC	CC	AA	AA	AA	TT	CC	GG	TT	GG	TT	CC	TT	GG	TT	AA	TT	CC	CC	GG	TT	TT	TT	CC	CC	GG	GG	GG	TT	TT	AA	CC
USDA-ARS	club	2+12	Rht2	QAM458	2004X151-5-0-4	CC	GG	GG	GG	TT	TT	CC	GG	AA	AA	CC	CC	CC	CC	GG	GG	GG	CC	AA	AA	TT	AA	TT	CC	TT	TT	CC	AA	CC	CC	CC	GG	TT	CC	TT	CC	CC	GG	AA	GG	CC	CC	AA	CC
WSU	lax	2+12	Rht1	QAM459	WA8000	CC	GG	GG	AA	CC	NN	AA	GG	GG	CC	CC	CC	CC	TC	GG	AA	AA	CC	AA	GG	TT	AA	TT	CC	TT	GG	TT	AA	TT	CC	TC	GG	CC	TT	CC	CC	CC	GG	AA	GG	TT	CC	AA	CC
WSU	lax	2+12	Rht1	QAM460	WA8020	CC	GG	GG	AA	CC	GG	AA	TT	AA	CC	TT	CC	CC	CC	GG	GG	GG	CC	AA	GG	TT	GG	TT	CC	TT	TT	TT	GG	TT	CC	CC	GG	TT	TT	CC	CC	AA	GG	AA	GG	TT	CC	AA	CC
WSU	lax	2+12	Rht1	QAM461	WA8021	CC	AA	GG	AA	CC	GG	AA	TT	GG	CC	CC	CC	CC	CC	GG	AA	AA	CC	AA	GG	TT	AA	TT	CC	TT	GG	TT	AA	TT	CC	CC	GG	CC	TT	CC	CC	CC	GG	AA	GG	TT	CC	NN	CC
WSU	lax	2+12	Rht1	QAM462	WA8063	CC	AA	GG	AA	CC	GG	AA	GG	AA	CC	CC	CC	CC	TT	GG	GG	GG	TT	CC	GG	TT	GG	TT	CC	TT	TT	TT	GG	CC	CC	TT	GG	TT	TT	CC	CC	AA	TT	GG	GG	TT	TT	GG	CC
WSU	lax	2+12	Rht1	QAM463	WA8064	CC	AA	GG	AA	CC	GG	AA	GG	AA	CC	CC	CC	CC	TT	GG	GG	GG	TT	NN	GG	TT	GG	TT	CC	TT	TT	TT	GG	CC	CC	TT	GG	TT	TT	CC	CC	AA	TT	GG	GG	TT	TT	GG	CC
WSU	lax	2+12	Rht1	QAM464	WA8065	CC	GG	GG	AA	CC	GG	AA	GG	AA	CC	CC	CC	CC	TT	GG	GG	GG	TT	CC	GG	TT	GG	TT	CC	TT	TT	TT	AA	CC	CC	TT	GG	TT	TT	CC	CC	CC	TT	GG	GG	CC	TT	AA	CC
WSU	lax	2+12	Rht1	QAM465	WA8066	CC	AA	GG	AA	CC	TT	AA	TT	AA	CC	CC	CC	CC	CC	AA	GG	AA	CC	CC	AA	CC	AA	TT	CC	TT	GG	TT	AA	TT	CC	CC	GG	CC	TT	TT	CC	CC	GG	AA	GG	CC	CC	GG	CC
WSU	lax	5+10	Rht1	QAM466	WA8092	CC	AA	GG	AA	CC	GG	AA	TT	GG	CC	CC	CC	CC	CC	GG	AA	GG	TT	CC	GG	TT	AA	TT	CC	TT	TT	TT	GG	TT	AA	CC	GG	TT	TT	NN	AA	AA	GG	AA	GG	TT	TT	GG	CC
WSU	lax	2+12	Rht1	QAM467	WA8093	CC	AA	GG	AA	CC	GG	AA	GG	AA	CC	CC	CC	CC	TT	GG	GG	GG	CC	AA	GG	TT	GG	TT	CC	TT	TT	TT	AA	CC	CC	TT	GG	TT	TT	CC	CC	AA	TT	NN	GG	TT	CC	GG	CC
WSU	lax	H	Rht1	QAM468	WA8094	CC	AA	GG	AA	CC	NN	AA	GG	GG	AC	CC	CC	CC	CC	AA	GG	GG	TT	CC	GG	NN	AA	TT	CC	TT	TT	TT	NN	TT	NN	CC	AA	TT	TT	TT	NN	AA	GG	AA	GG	NN	TT	GG	CC
WSU	lax	2+12	Rht1	QAM469	WA8114	CC	AA	GG	AA	CC	GG	AA	GG	AA	CC	CC	CC	CC	TT	GG	GG	GG	CC	AA	GG	TT	GG	TT	CC	CC	TT	TT	AA	TT	CC	TT	GG	TT	TT	CC	CC	AA	TT	AA	GG	TT	CC	GG	CC
WSU	lax	2+12	Rht1	QAM470	WA8115	CC	AA	GG	AA	CC	GG	AA	GG	AA	CC	CC	CC	CC	TT	AA	GG	GG	TT	AA	GG	TT	GG	TT	CC	NN	TT	TT	AA	TT	CC	TT	GG	TT	TT	CC	CC	AA	TT	AA	GG	TT	TT	GG	CC
WSU	lax	2+12	Rht1	QAM471	WA8116	CC	AA	GG	AA	CC	TG	AA	GG	GG	CC	CC	CC	CC	CC	GG	AA	GG	TT	CC	GG	CC	AA	TT	CC	TT	NN	TT	AA	TT	CC	CC	AA	NN	TT	TT	CC	NN	GG	AA	GG	TT	TT	GG	CC
WSU	lax	2+12	Rht1	QAM472	WA8117	CC	AA	GG	AA	CC	TG	AA	GG	GG	CC	CC	CC	CC	CC	GG	AA	GG	TT	CC	GG	CC	AA	TT	CC	TT	TT	TT	AA	TT	CC	CC	AA	TT	TT	TT	CC	AA	GG	AA	GG	NN	TT	GG	CC
WSU	lax	2+12	Rht1	QAM473	WA8134	CC	AA	GG	AA	CC	GG	AA	GG	GG	CC	CC	CC	CC	CC	GG	AA	GG	TT	AA	GG	TT	AA	TT	CC	TT	GG	TT	AA	TT	CC	CC	GG	TT	TT	CC	CC	CC	GG	AA	AA	TT	TT	GG	CC
WSU	lax	2+12	.	QAM475	WA8136	CC	AA	GG	AA	CC	TG	AA	TT	GG	CC	CC	CC	CC	CC	AA	AA	AA	CC	NN	AA	CC	AA	TT	CC	TT	GG	TT	AA	TT	CC	CC	GG	CC	TT	TT	CC	CC	GG	AA	GG	CC	CC	GG	CC
WSU	lax	2+12	Rht1	QAM476	WA8142	CC	GG	GG	AA	CC	TG	AA	TT	AA	CC	CC	CC	CC	TC	GG	GG	AA	CC	AA	GG	TT	AA	TT	CC	TT	GG	TT	AA	TT	CC	TC	GG	CC	TT	CC	CC	CC	GG	GG	GG	TT	CC	AA	CC
WSU	lax	5+10	Rht1	QAM477	WA8143	CC	AA	GG	AA	CC	TG	AA	GG	GG	AA	CC	CC	CC	CC	GG	AA	GG	TT	CC	GG	TT	AA	TT	CC	TT	TT	TT	GG	NN	AA	CC	AA	TT	TT	TT	AA	AA	GG	AA	GG	TT	TT	GG	CC
WSU	lax	5+10	Rht1	QAM478	WA8144	CC	AA	GG	AA	CC	GG	AA	GG	GG	AA	CC	CC	CC	CC	GG	AA	GG	TT	CC	GG	TT	AA	TT	CC	TT	TT	TT	GG	CC	AA	CC	AA	TT	TT	TT	AA	AA	GG	AA	GG	TT	TT	GG	CC
WSU	lax	2+12	Rht1	QAM479	XERPHA	CC	GG	GG	GG	CC	GG	AA	TT	GG	CC	CC	CC	CC	CC	AA	AA	GG	TT	CC	GG	TT	GG	TT	CC	TT	TT	TT	AA	TT	CC	CC	GG	TT	TT	TT	CC	CC	GG	AA	GG	TT	TT	AA	CC
Westbred	lax	2+12	Rht1	QAM480	MOHLER	CC	GG	GG	AA	CC	GG	AA	TT	GG	CC	CC	CC	CC	TC	GG	AA	AA	CC	CC	GG	TT	AA	TT	CC	CC	GG	TT	AA	TT	CC	TC	GG	CC	TT	TT	CC	CC	GG	GG	GG	TT	CC	AA	CC
a SNP ID, name, chromosome and position are based on the wheat consensus map by Wang et al. 2014.
b Favorable alleles for each trait. For SKWT, SKSIZE, TWT, all baking parameters and milling traits, alleles that increase trait values are preferred. Alleles that contribute to lower values are favored for SKHRD, WPROT and all four parameters except FSRL, FSDS and FSV. Depending on the end-use products either alleles (positive or negative) is preferred for FSRL, FSDS and FSV.
c Alleles of each SNP. Underlined nucleotides represent minor alleles.
[truncated: 26 more columns]
